# Supplementary material for: OXS2 is Required for Salt Tolerance Mainly through Associating with Salt Inducible Genes, CA1 and Araport11, in Arabidopsis
Source: Sci Rep. 2019 Dec 30;9:20341. doi: 10.1038/s41598-019-56456-1 (PMC6937310; doi:10.1038/s41598-019-56456-1)
Supplement: Supplementary file 1 — Supplementary Information. [file 41598_2019_56456_MOESM1_ESM.xlsx]

## Sheet: Sheet1
Supplemantal Table S2. Transcription factor binding site analysis (TFBS) in the Arabidopsis genome.
Gene ID	Type	Initation site	Termination site	Score	Sense or antisense strand	Sequence
AT5G11780	TF binding site	1031	1039	9.778	-	CTCCCTCTC
AT5G11780	TF binding site	1680	1688	9.162	-	CTTCTTTTC
AT1G33040	TF binding site	163	171	9.678	-	CTTCCTTTC
AT3G07950	TF binding site	1500	1508	9.414	+	CTTCCTCTC
AT5G53660	TF binding site	1880	1888	9.778	+	CTCCCTCTC
AT1G12980	TF binding site	345	353	8.997	+	CTTGCTTTC
AT5G41480	TF binding site	676	684	9.678	+	CTTCCTTTC
AT3G51870	TF binding site	1452	1460	9.385	+	CTTCTTGTC
AT2G25630	TF binding site	1409	1417	8.897	-	CTTCTTCTC
AT4G26490	TF binding site	1908	1916	9.361	+	CTCGCTTTC
AT5G62260	TF binding site	624	632	8.897	+	CTTCTTCTC
AT5G62260	TF binding site	649	657	8.897	+	CTTCTTCTC
AT5G35715	TF binding site	420	428	9.162	+	CTTCTTTTC
AT1G42700	TF binding site	579	587	8.997	+	CTTGCTTTC
AT1G12840	TF binding site	190	198	9.385	-	CTTCTTGTC
AT5G41908	TF binding site	513	521	9.162	-	CTTCTTTTC
AT5G41908	TF binding site	521	529	9.778	-	CTCCCTCTC
AT2G21390	TF binding site	1431	1439	9.526	-	CTCCTTTTC
AT5G52470	TF binding site	1734	1742	9.385	+	CTTCTTGTC
AT4G32710	TF binding site	1870	1878	9.678	+	CTTCCTTTC
AT3G32130	TF binding site	733	741	9.526	-	CTCCTTTTC
AT3G32130	TF binding site	1198	1206	9.778	+	CTCCCTCTC
AT3G32130	TF binding site	1297	1305	9.162	+	CTTCTTTTC
AT5G56110	TF binding site	346	354	8.897	+	CTTCTTCTC
AT5G56110	TF binding site	355	363	8.897	+	CTTCTTCTC
AT1G14570	TF binding site	1631	1639	9.162	+	CTTCTTTTC
AT2G18870	TF binding site	1938	1946	8.897	+	CTTCTTCTC
AT4G25980	TF binding site	732	740	9.385	+	CTTCTTGTC
AT5G50110	TF binding site	1635	1643	8.997	-	CTTGCTTTC
AT1G09300	TF binding site	1805	1813	10.042	+	CTCCCTTTC
AT1G35710	TF binding site	1977	1985	9.778	-	CTCCCTCTC
AT3G12880	TF binding site	247	255	9.261	-	CTCCTTCTC
AT3G12880	TF binding site	932	940	8.897	-	CTTCTTCTC
AT3G12880	TF binding site	1105	1113	9.778	+	CTCCCTCTC
AT5G07300	TF binding site	1310	1318	9.261	+	CTCCTTCTC
AT3G03350	TF binding site	591	599	9.22	+	CTTGCTGTC
AT3G50870	TF binding site	1986	1994	8.897	+	CTTCTTCTC
AT1G28460	TF binding site	1411	1419	9.261	+	CTCCTTCTC
AT3G49150	TF binding site	1630	1638	9.162	+	CTTCTTTTC
AT5G62890	TF binding site	10	18	9.096	+	CTCGCTCTC
AT5G62890	TF binding site	527	535	8.897	-	CTTCTTCTC
AT4G22235	TF binding site	923	931	9.22	-	CTTGCTGTC
AT5G47630	TF binding site	196	204	9.261	-	CTCCTTCTC
AT5G11200	TF binding site	1962	1970	8.937	+	CTCCCTGTA
AT4G31660	TF binding site	860	868	9.526	+	CTCCTTTTC
AT4G31660	TF binding site	1030	1038	10.042	+	CTCCCTTTC
AT1G26670	TF binding site	1198	1206	9.526	+	CTCCTTTTC
AT2G45695	TF binding site	655	663	8.997	-	CTTGCTTTC
ATMG00150	TF binding site	1924	1932	9.678	-	CTTCCTTTC
AT2G15280	TF binding site	941	949	8.897	-	CTTCTTCTC
AT2G36540	TF binding site	804	812	9.749	+	CTCCTTGTC
AT2G42780	TF binding site	65	73	9.678	-	CTTCCTTTC
AT3G48020	TF binding site	243	251	9.414	-	CTTCCTCTC
AT3G48020	TF binding site	673	681	9.414	-	CTTCCTCTC
AT3G48020	TF binding site	1239	1247	9.096	-	CTCGCTCTC
AT2G22320	TF binding site	329	337	10.042	-	CTCCCTTTC
AT2G22320	TF binding site	1915	1923	8.897	-	CTTCTTCTC
AT3G06890	TF binding site	888	896	9.414	-	CTTCCTCTC
AT3G26020	TF binding site	12	20	8.897	+	CTTCTTCTC
AT4G34640	TF binding site	92	100	9.902	+	CTTCCTGTC
AT2G37260	TF binding site	219	227	8.997	-	CTTGCTTTC
AT5G26250	TF binding site	1921	1929	8.897	+	CTTCTTCTC
AT1G72890	TF binding site	1906	1914	9.162	+	CTTCTTTTC
AT2G01640	TF binding site	964	972	9.526	-	CTCCTTTTC
AT2G01640	TF binding site	970	978	8.897	-	CTTCTTCTC
AT3G20365	TF binding site	1951	1959	9.678	-	CTTCCTTTC
AT1G50510	TF binding site	134	142	8.897	-	CTTCTTCTC
AT5G65470	TF binding site	757	765	9.162	-	CTTCTTTTC
AT1G51172	TF binding site	1638	1646	9.361	+	CTCGCTTTC
AT3G63400	TF binding site	236	244	9.096	+	CTCGCTCTC
AT3G63400	TF binding site	961	969	9.22	-	CTTGCTGTC
AT3G63400	TF binding site	1528	1536	9.749	+	CTCCTTGTC
AT2G45434	TF binding site	129	137	9.096	+	CTCGCTCTC
AT5G63820	TF binding site	577	585	9.678	-	CTTCCTTTC
AT5G63820	TF binding site	1259	1267	9.385	-	CTTCTTGTC
AT1G29890	TF binding site	1086	1094	9.261	+	CTCCTTCTC
AT4G28600	TF binding site	1948	1956	9.385	+	CTTCTTGTC
AT3G05545	TF binding site	910	918	9.162	-	CTTCTTTTC
AT4G27400	TF binding site	1147	1155	9.584	+	CTCGCTGTC
AT4G27400	TF binding site	1947	1955	8.897	+	CTTCTTCTC
AT3G02230	TF binding site	237	245	9.162	-	CTTCTTTTC
AT4G27260	TF binding site	1946	1954	9.678	+	CTTCCTTTC
AT5G66610	TF binding site	665	673	9.068	+	CTCGTTGTC
AT5G08760	TF binding site	857	865	8.897	+	CTTCTTCTC
AT2G38390	TF binding site	934	942	9.749	-	CTCCTTGTC
AT5G49152	TF binding site	972	980	8.997	+	CTTGCTTTC
AT5G49152	TF binding site	1541	1549	8.897	-	CTTCTTCTC
AT3G26470	TF binding site	213	221	8.997	+	CTTGCTTTC
AT3G26470	TF binding site	519	527	9.778	+	CTCCCTCTC
AT1G09960	TF binding site	533	541	9.162	-	CTTCTTTTC
AT1G02000	TF binding site	241	249	9.261	-	CTCCTTCTC
AT5G23030	TF binding site	747	755	8.897	+	CTTCTTCTC
AT1G42550	TF binding site	1072	1080	9.414	+	CTTCCTCTC
AT1G42550	TF binding site	1412	1420	9.096	+	CTCGCTCTC
AT1G42550	TF binding site	1580	1588	8.997	-	CTTGCTTTC
AT1G05562	TF binding site	670	678	8.897	-	CTTCTTCTC
AT1G05562	TF binding site	1898	1906	9.261	+	CTCCTTCTC
AT1G75810	TF binding site	1891	1899	9.414	-	CTTCCTCTC
AT2G15710	TF binding site	1913	1921	9.414	-	CTTCCTCTC
AT5G20250	TF binding site	273	281	8.997	+	CTTGCTTTC
AT5G20250	TF binding site	908	916	9.096	+	CTCGCTCTC
AT4G21470	TF binding site	454	462	9.162	+	CTTCTTTTC
AT4G21470	TF binding site	1314	1322	9.385	+	CTTCTTGTC
AT2G38380	TF binding site	881	889	9.749	-	CTCCTTGTC
AT3G29010	TF binding site	1058	1066	8.897	+	CTTCTTCTC
AT5G55120	TF binding site	714	722	9.678	-	CTTCCTTTC
AT1G63430	TF binding site	1298	1306	9.261	+	CTCCTTCTC
AT1G63430	TF binding site	1911	1919	9.678	+	CTTCCTTTC
AT4G27530	TF binding site	1969	1977	9.096	-	CTCGCTCTC
AT3G62450	TF binding site	1734	1742	8.997	+	CTTGCTTTC
AT1G80720	TF binding site	1566	1574	8.897	-	CTTCTTCTC
AT1G08460	TF binding site	827	835	9.678	-	CTTCCTTTC
AT1G78710	TF binding site	127	135	8.897	+	CTTCTTCTC
AT1G78710	TF binding site	1267	1275	8.997	-	CTTGCTTTC
AT2G07758	TF binding site	1708	1716	9.678	-	CTTCCTTTC
AT2G07758	TF binding site	1902	1910	8.897	-	CTTCTTCTC
AT2G07758	TF binding site	1914	1922	9.385	-	CTTCTTGTC
AT2G18950	TF binding site	874	882	9.261	-	CTCCTTCTC
AT2G18950	TF binding site	1032	1040	8.897	-	CTTCTTCTC
AT1G25055	TF binding site	1520	1528	9.068	+	CTCGTTGTC
AT3G57620	TF binding site	746	754	9.068	-	CTCGTTGTC
AT2G40160	TF binding site	8	16	9.162	+	CTTCTTTTC
AT2G40160	TF binding site	211	219	8.897	+	CTTCTTCTC
AT2G47730	TF binding site	211	219	9.414	+	CTTCCTCTC
AT2G47730	TF binding site	1042	1050	9.162	-	CTTCTTTTC
AT2G47730	TF binding site	1578	1586	9.584	+	CTCGCTGTC
AT3G16430	TF binding site	349	357	9.385	-	CTTCTTGTC
AT3G20950	TF binding site	588	596	9.414	-	CTTCCTCTC
AT1G25210	TF binding site	1621	1629	8.897	-	CTTCTTCTC
AT1G21610	TF binding site	564	572	9.778	+	CTCCCTCTC
AT1G21730	TF binding site	917	925	9.162	-	CTTCTTTTC
AT3G54870	TF binding site	880	888	9.778	+	CTCCCTCTC
AT1G80790	TF binding site	452	460	8.897	+	CTTCTTCTC
AT1G35617	TF binding site	200	208	9.162	+	CTTCTTTTC
AT2G43400	TF binding site	1741	1749	9.778	-	CTCCCTCTC
AT5G56920	TF binding site	303	311	9.678	+	CTTCCTTTC
AT5G38000	TF binding site	995	1003	8.897	-	CTTCTTCTC
AT5G38000	TF binding site	1290	1298	8.997	-	CTTGCTTTC
AT1G80840	TF binding site	28	36	9.162	-	CTTCTTTTC
AT5G53670	TF binding site	1685	1693	8.897	+	CTTCTTCTC
ATMG00440	TF binding site	1011	1019	9.162	+	CTTCTTTTC
AT2G23160	TF binding site	1365	1373	9.678	-	CTTCCTTTC
AT2G24960	TF binding site	713	721	9.526	-	CTCCTTTTC
AT2G24960	TF binding site	904	912	9.068	+	CTCGTTGTC
AT2G24960	TF binding site	1900	1908	9.778	+	CTCCCTCTC
AT5G02610	TF binding site	652	660	9.261	-	CTCCTTCTC
AT5G02610	TF binding site	824	832	8.897	+	CTTCTTCTC
AT2G39140	TF binding site	766	774	9.414	-	CTTCCTCTC
AT3G48670	TF binding site	223	231	9.526	+	CTCCTTTTC
AT3G48670	TF binding site	549	557	8.897	-	CTTCTTCTC
AT2G46440	TF binding site	264	272	9.526	-	CTCCTTTTC
AT2G46440	TF binding site	1874	1882	9.162	-	CTTCTTTTC
AT2G17630	TF binding site	1146	1154	9.385	-	CTTCTTGTC
AT4G15280	TF binding site	133	141	8.897	+	CTTCTTCTC
AT4G29330	TF binding site	234	242	9.526	+	CTCCTTTTC
AT4G29330	TF binding site	1398	1406	9.749	-	CTCCTTGTC
AT5G48545	TF binding site	227	235	9.162	+	CTTCTTTTC
AT5G48545	TF binding site	1329	1337	9.261	+	CTCCTTCTC
AT3G15360	TF binding site	1068	1076	9.361	-	CTCGCTTTC
AT3G09150	TF binding site	245	253	9.162	-	CTTCTTTTC
AT3G09150	TF binding site	1333	1341	8.897	-	CTTCTTCTC
AT1G09795	TF binding site	638	646	8.897	-	CTTCTTCTC
AT1G09795	TF binding site	648	656	9.096	-	CTCGCTCTC
ATMG00430	TF binding site	1876	1884	9.162	+	CTTCTTTTC
AT4G34790	TF binding site	892	900	9.678	+	CTTCCTTTC
AT4G34790	TF binding site	1991	1999	9.068	+	CTCGTTGTC
AT4G23590	TF binding site	881	889	9.261	-	CTCCTTCTC
AT5G39510	TF binding site	366	374	9.261	+	CTCCTTCTC
AT4G32660	TF binding site	686	694	8.897	+	CTTCTTCTC
AT2G15300	TF binding site	1130	1138	9.414	-	CTTCCTCTC
AT1G48800	TF binding site	1149	1157	8.997	+	CTTGCTTTC
AT5G23090	TF binding site	1882	1890	8.897	-	CTTCTTCTC
AT5G52750	TF binding site	995	1003	8.897	-	CTTCTTCTC
AT5G18830	TF binding site	394	402	8.997	-	CTTGCTTTC
AT3G15910	TF binding site	1762	1770	9.162	+	CTTCTTTTC
AT5G51840	TF binding site	504	512	9.778	-	CTCCCTCTC
AT4G23860	TF binding site	1347	1355	8.897	-	CTTCTTCTC
AT1G09740	TF binding site	1795	1803	9.261	-	CTCCTTCTC
AT2G32950	TF binding site	1883	1891	9.162	-	CTTCTTTTC
AT4G16230	TF binding site	1211	1219	9.162	-	CTTCTTTTC
AT1G11520	TF binding site	1437	1445	8.897	+	CTTCTTCTC
AT1G11520	TF binding site	1596	1604	8.897	+	CTTCTTCTC
AT2G24420	TF binding site	271	279	8.897	+	CTTCTTCTC
AT2G24420	TF binding site	525	533	9.385	-	CTTCTTGTC
AT5G16715	TF binding site	1346	1354	9.678	+	CTTCCTTTC
AT5G21930	TF binding site	401	409	9.261	+	CTCCTTCTC
AT1G50990	TF binding site	1039	1047	8.897	+	CTTCTTCTC
AT1G03905	TF binding site	273	281	9.261	-	CTCCTTCTC
AT2G36325	TF binding site	1127	1135	9.526	-	CTCCTTTTC
AT1G55910	TF binding site	612	620	8.937	+	CTCCCGGTC
AT1G55910	TF binding site	1244	1252	8.997	-	CTTGCTTTC
AT3G55990	TF binding site	78	86	8.897	-	CTTCTTCTC
AT3G55990	TF binding site	262	270	9.261	-	CTCCTTCTC
AT3G55990	TF binding site	1979	1987	9.749	+	CTCCTTGTC
AT4G25330	TF binding site	415	423	8.897	-	CTTCTTCTC
AT4G25330	TF binding site	489	497	9.068	-	CTCGTTGTC
AT5G41740	TF binding site	96	104	9.261	+	CTCCTTCTC
AT3G62890	TF binding site	740	748	9.162	-	CTTCTTTTC
AT1G73603	TF binding site	976	984	9.261	-	CTCCTTCTC
AT4G08876	TF binding site	1979	1987	8.897	-	CTTCTTCTC
AT1G55650	TF binding site	199	207	8.937	+	CTCCCTGTA
AT1G11175	TF binding site	1021	1029	8.897	-	CTTCTTCTC
AT5G65130	TF binding site	1932	1940	8.897	+	CTTCTTCTC
AT1G78180	TF binding site	941	949	8.897	+	CTTCTTCTC
AT3G03000	TF binding site	1058	1066	9.526	-	CTCCTTTTC
AT4G27395	TF binding site	1706	1714	9.584	+	CTCGCTGTC
AT4G39750	TF binding site	473	481	9.162	-	CTTCTTTTC
AT3G17670	TF binding site	1423	1431	9.584	+	CTCGCTGTC
AT1G55928	TF binding site	1313	1321	9.678	-	CTTCCTTTC
AT3G01250	TF binding site	324	332	8.997	+	CTTGCTTTC
AT3G46220	TF binding site	1002	1010	9.526	+	CTCCTTTTC
AT5G37180	TF binding site	832	840	9.261	-	CTCCTTCTC
AT5G38060	TF binding site	1251	1259	9.385	+	CTTCTTGTC
AT2G20690	TF binding site	1724	1732	9.385	-	CTTCTTGTC
AT5G61180	TF binding site	264	272	8.897	-	CTTCTTCTC
AT5G29613	TF binding site	478	486	9.162	-	CTTCTTTTC
AT3G08690	TF binding site	579	587	9.678	-	CTTCCTTTC
AT3G23940	TF binding site	517	525	9.414	-	CTTCCTCTC
AT3G23940	TF binding site	533	541	9.414	-	CTTCCTCTC
AT3G23940	TF binding site	572	580	8.897	-	CTTCTTCTC
AT2G02450	TF binding site	1758	1766	8.897	+	CTTCTTCTC
AT2G02450	TF binding site	1843	1851	8.897	+	CTTCTTCTC
AT4G34750	TF binding site	1002	1010	8.897	-	CTTCTTCTC
AT4G34750	TF binding site	1146	1154	8.897	-	CTTCTTCTC
AT4G30420	TF binding site	301	309	9.162	-	CTTCTTTTC
AT4G30420	TF binding site	345	353	9.778	+	CTCCCTCTC
AT5G19290	TF binding site	1011	1019	9.778	-	CTCCCTCTC
AT3G02910	TF binding site	504	512	9.526	-	CTCCTTTTC
AT1G45050	TF binding site	523	531	9.385	-	CTTCTTGTC
AT1G09815	TF binding site	103	111	8.897	+	CTTCTTCTC
AT1G09815	TF binding site	486	494	9.778	-	CTCCCTCTC
AT5G61770	TF binding site	747	755	8.897	+	CTTCTTCTC
AT3G22420	TF binding site	624	632	10.042	+	CTCCCTTTC
AT5G58750	TF binding site	680	688	9.361	-	CTCGCTTTC
AT4G19990	TF binding site	1945	1953	8.897	-	CTTCTTCTC
AT5G47050	TF binding site	1193	1201	9.162	-	CTTCTTTTC
AT4G05150	TF binding site	145	153	9.162	+	CTTCTTTTC
AT5G20660	TF binding site	1412	1420	9.162	-	CTTCTTTTC
AT1G13635	TF binding site	686	694	9.261	-	CTCCTTCTC
AT4G27415	TF binding site	1193	1201	9.162	-	CTTCTTTTC
AT2G20350	TF binding site	468	476	9.526	-	CTCCTTTTC
AT1G32992	TF binding site	375	383	8.897	+	CTTCTTCTC
AT1G32992	TF binding site	408	416	8.897	+	CTTCTTCTC
AT1G32992	TF binding site	1271	1279	9.261	+	CTCCTTCTC
AT2G14210	TF binding site	1863	1871	9.096	-	CTCGCTCTC
AT1G48220	TF binding site	1618	1626	9.678	+	CTTCCTTTC
AT2G28520	TF binding site	271	279	9.678	+	CTTCCTTTC
ATMG00850	TF binding site	1109	1117	9.261	-	CTCCTTCTC
ATMG00850	TF binding site	1518	1526	9.385	-	CTTCTTGTC
AT3G54410	TF binding site	1154	1162	9.162	+	CTTCTTTTC
AT3G54410	TF binding site	1973	1981	9.414	-	CTTCCTCTC
AT3G23270	TF binding site	595	603	9.902	-	CTTCCTGTC
AT4G27430	TF binding site	1014	1022	9.385	-	CTTCTTGTC
AT3G57400	TF binding site	366	374	9.678	-	CTTCCTTTC
AT2G39760	TF binding site	867	875	9.261	-	CTCCTTCTC
AT2G39760	TF binding site	1070	1078	8.897	-	CTTCTTCTC
AT5G48780	TF binding site	1754	1762	8.937	-	CTCCCTGTA
AT5G63340	TF binding site	1757	1765	9.526	+	CTCCTTTTC
AT2G22345	TF binding site	628	636	9.162	-	CTTCTTTTC
AT5G13180	TF binding site	1505	1513	8.997	-	CTTGCTTTC
AT5G13180	TF binding site	1879	1887	9.414	-	CTTCCTCTC
AT5G13180	TF binding site	1938	1946	9.526	-	CTCCTTTTC
AT4G32780	TF binding site	1287	1295	9.162	-	CTTCTTTTC
AT4G30993	TF binding site	1090	1098	10.042	-	CTCCCTTTC
AT4G30993	TF binding site	1655	1663	9.361	-	CTCGCTTTC
AT4G30993	TF binding site	1746	1754	9.526	-	CTCCTTTTC
AT3G57440	TF binding site	449	457	9.678	+	CTTCCTTTC
AT5G14740	TF binding site	931	939	10.042	-	CTCCCTTTC
AT1G27752	TF binding site	26	34	8.897	+	CTTCTTCTC
AT1G27752	TF binding site	1585	1593	8.997	+	CTTGCTTTC
AT1G69252	TF binding site	637	645	9.22	-	CTTGCTGTC
AT3G50390	TF binding site	527	535	8.997	-	CTTGCTTTC
AT3G50390	TF binding site	1987	1995	8.897	+	CTTCTTCTC
AT2G29900	TF binding site	843	851	9.678	-	CTTCCTTTC
AT5G26147	TF binding site	1329	1337	8.997	-	CTTGCTTTC
AT4G28640	TF binding site	576	584	8.897	-	CTTCTTCTC
AT4G28640	TF binding site	769	777	9.385	+	CTTCTTGTC
AT4G28640	TF binding site	1113	1121	9.162	-	CTTCTTTTC
AT2G21220	TF binding site	1689	1697	9.902	-	CTTCCTGTC
AT5G16950	TF binding site	644	652	8.897	-	CTTCTTCTC
AT2G40116	TF binding site	1438	1446	9.162	-	CTTCTTTTC
AT1G29265	TF binding site	1769	1777	8.897	-	CTTCTTCTC
AT1G71110	TF binding site	490	498	9.414	+	CTTCCTCTC
AT1G54420	TF binding site	747	755	9.385	+	CTTCTTGTC
AT2G03550	TF binding site	1983	1991	8.897	+	CTTCTTCTC
AT2G39850	TF binding site	279	287	8.897	-	CTTCTTCTC
AT5G62040	TF binding site	211	219	9.526	-	CTCCTTTTC
AT1G48920	TF binding site	1773	1781	9.778	-	CTCCCTCTC
AT2G07792	TF binding site	726	734	10.042	-	CTCCCTTTC
AT2G07792	TF binding site	1614	1622	9.778	-	CTCCCTCTC
AT4G39420	TF binding site	391	399	9.414	+	CTTCCTCTC
AT4G39420	TF binding site	938	946	9.162	-	CTTCTTTTC
AT4G32850	TF binding site	415	423	9.414	-	CTTCCTCTC
AT2G20320	TF binding site	596	604	9.162	-	CTTCTTTTC
AT2G20320	TF binding site	1796	1804	8.897	-	CTTCTTCTC
AT2G20320	TF binding site	1853	1861	8.897	+	CTTCTTCTC
AT3G14880	TF binding site	780	788	8.997	+	CTTGCTTTC
AT5G66340	TF binding site	865	873	9.526	-	CTCCTTTTC
AT5G66340	TF binding site	913	921	9.096	-	CTCGCTCTC
AT5G66340	TF binding site	997	1005	9.778	-	CTCCCTCTC
AT1G50310	TF binding site	844	852	8.897	-	CTTCTTCTC
AT4G02730	TF binding site	1303	1311	9.526	+	CTCCTTTTC
AT1G55460	TF binding site	398	406	8.997	-	CTTGCTTTC
AT1G55460	TF binding site	1056	1064	8.897	+	CTTCTTCTC
AT5G03745	TF binding site	1337	1345	9.678	-	CTTCCTTTC
AT5G03745	TF binding site	1594	1602	8.897	-	CTTCTTCTC
AT1G32250	TF binding site	284	292	9.068	-	CTCGTTGTC
AT1G32250	TF binding site	1590	1598	9.162	+	CTTCTTTTC
AT3G50835	TF binding site	1936	1944	9.261	+	CTCCTTCTC
AT1G03090	TF binding site	268	276	8.897	+	CTTCTTCTC
AT1G03090	TF binding site	812	820	10.266	-	CTCCCTGTC
AT3G04570	TF binding site	248	256	9.414	-	CTTCCTCTC
AT3G04570	TF binding site	1136	1144	9.749	-	CTCCTTGTC
AT1G20580	TF binding site	1759	1767	8.897	+	CTTCTTCTC
AT3G03110	TF binding site	559	567	8.897	+	CTTCTTCTC
AT3G03110	TF binding site	1197	1205	9.414	+	CTTCCTCTC
AT3G03110	TF binding site	1944	1952	9.778	+	CTCCCTCTC
AT4G27140	TF binding site	1034	1042	9.414	-	CTTCCTCTC
AT3G52765	TF binding site	885	893	8.997	-	CTTGCTTTC
AT3G20560	TF binding site	750	758	9.678	+	CTTCCTTTC
AT1G42980	TF binding site	1179	1187	9.162	-	CTTCTTTTC
AT5G58003	TF binding site	48	56	8.897	-	CTTCTTCTC
AT5G58003	TF binding site	890	898	9.414	-	CTTCCTCTC
AT4G37580	TF binding site	1954	1962	8.897	-	CTTCTTCTC
AT1G76820	TF binding site	358	366	9.261	+	CTCCTTCTC
AT5G61700	TF binding site	843	851	8.997	-	CTTGCTTTC
AT5G61700	TF binding site	1458	1466	8.997	+	CTTGCTTTC
AT3G62140	TF binding site	573	581	9.414	-	CTTCCTCTC
AT3G62140	TF binding site	1116	1124	9.414	-	CTTCCTCTC
AT2G38010	TF binding site	499	507	8.897	+	CTTCTTCTC
AT2G38010	TF binding site	1919	1927	9.261	+	CTCCTTCTC
AT5G42146	TF binding site	1316	1324	9.526	-	CTCCTTTTC
AT4G16780	TF binding site	1124	1132	9.162	-	CTTCTTTTC
AT2G47400	TF binding site	711	719	9.261	+	CTCCTTCTC
AT2G47400	TF binding site	1313	1321	8.897	-	CTTCTTCTC
AT1G77235	TF binding site	1676	1684	9.678	+	CTTCCTTTC
AT5G42250	TF binding site	188	196	8.897	-	CTTCTTCTC
AT2G42750	TF binding site	575	583	8.897	-	CTTCTTCTC
AT1G29260	TF binding site	674	682	9.261	+	CTCCTTCTC
AT4G32320	TF binding site	211	219	8.937	+	CTCCCTGTA
AT2G05050	TF binding site	1905	1913	10.042	-	CTCCCTTTC
AT3G26810	TF binding site	1842	1850	8.897	+	CTTCTTCTC
AT2G33270	TF binding site	1607	1615	9.414	+	CTTCCTCTC
AT4G35880	TF binding site	1234	1242	8.897	+	CTTCTTCTC
AT4G35880	TF binding site	1793	1801	9.414	+	CTTCCTCTC
ATMG01340	TF binding site	619	627	8.997	+	CTTGCTTTC
ATMG01340	TF binding site	1439	1447	9.22	-	CTTGCTGTC
ATMG01340	TF binding site	1908	1916	9.162	-	CTTCTTTTC
AT4G38480	TF binding site	50	58	9.385	+	CTTCTTGTC
AT4G38480	TF binding site	1958	1966	8.897	+	CTTCTTCTC
AT3G08030	TF binding site	263	271	9.778	-	CTCCCTCTC
AT5G60470	TF binding site	383	391	9.526	+	CTCCTTTTC
AT1G25290	TF binding site	1075	1083	9.261	+	CTCCTTCTC
AT1G25290	TF binding site	1884	1892	9.414	-	CTTCCTCTC
AT3G48810	TF binding site	484	492	8.897	+	CTTCTTCTC
AT3G48810	TF binding site	520	528	9.678	+	CTTCCTTTC
AT3G48810	TF binding site	966	974	9.162	+	CTTCTTTTC
AT4G33610	TF binding site	1134	1142	9.902	-	CTTCCTGTC
AT4G33610	TF binding site	1216	1224	9.678	+	CTTCCTTTC
AT1G73460	TF binding site	13	21	9.385	-	CTTCTTGTC
AT1G73460	TF binding site	657	665	9.162	-	CTTCTTTTC
AT1G73460	TF binding site	1620	1628	9.749	+	CTCCTTGTC
AT4G18940	TF binding site	17	25	8.897	+	CTTCTTCTC
AT4G18940	TF binding site	999	1007	8.897	-	CTTCTTCTC
ATMG01350	TF binding site	72	80	9.162	+	CTTCTTTTC
ATMG01350	TF binding site	804	812	9.678	+	CTTCCTTTC
ATMG01350	TF binding site	1819	1827	9.526	-	CTCCTTTTC
ATMG01350	TF binding site	1856	1864	9.162	+	CTTCTTTTC
AT5G67320	TF binding site	1147	1155	9.414	+	CTTCCTCTC
AT5G67320	TF binding site	1703	1711	9.096	-	CTCGCTCTC
AT1G01770	TF binding site	308	316	8.997	+	CTTGCTTTC
AT3G52590	TF binding site	1531	1539	9.526	+	CTCCTTTTC
AT1G55090	TF binding site	1850	1858	9.261	+	CTCCTTCTC
AT5G47840	TF binding site	905	913	9.749	-	CTCCTTGTC
AT5G47840	TF binding site	952	960	9.385	+	CTTCTTGTC
AT2G42240	TF binding site	857	865	9.749	+	CTCCTTGTC
AT1G78080	TF binding site	1390	1398	9.162	-	CTTCTTTTC
AT3G13065	TF binding site	872	880	8.997	+	CTTGCTTTC
AT3G13065	TF binding site	1359	1367	9.385	+	CTTCTTGTC
AT1G55070	TF binding site	1819	1827	9.678	-	CTTCCTTTC
AT3G02050	TF binding site	400	408	9.385	-	CTTCTTGTC
AT3G02050	TF binding site	1548	1556	9.778	+	CTCCCTCTC
AT5G52740	TF binding site	1455	1463	9.361	+	CTCGCTTTC
AT5G47320	TF binding site	357	365	8.897	+	CTTCTTCTC
AT5G47320	TF binding site	1705	1713	8.897	+	CTTCTTCTC
AT1G08480	TF binding site	1818	1826	8.897	-	CTTCTTCTC
AT3G56470	TF binding site	275	283	9.902	+	CTTCCTGTC
AT3G56470	TF binding site	586	594	8.897	+	CTTCTTCTC
AT5G14070	TF binding site	1674	1682	9.385	-	CTTCTTGTC
AT5G56020	TF binding site	50	58	9.261	-	CTCCTTCTC
AT5G56020	TF binding site	83	91	8.897	-	CTTCTTCTC
AT5G56020	TF binding site	131	139	9.526	-	CTCCTTTTC
AT5G56020	TF binding site	500	508	9.414	+	CTTCCTCTC
AT5G56020	TF binding site	989	997	8.897	-	CTTCTTCTC
AT5G56020	TF binding site	1310	1318	8.897	+	CTTCTTCTC
AT3G20030	TF binding site	119	127	9.162	-	CTTCTTTTC
AT2G30130	TF binding site	1547	1555	8.897	+	CTTCTTCTC
AT2G30130	TF binding site	1935	1943	9.096	+	CTCGCTCTC
AT1G20696	TF binding site	1748	1756	9.361	+	CTCGCTTTC
AT4G29640	TF binding site	796	804	9.261	+	CTCCTTCTC
AT2G24980	TF binding site	697	705	9.749	+	CTCCTTGTC
AT2G24980	TF binding site	810	818	9.096	+	CTCGCTCTC
AT2G24980	TF binding site	816	824	9.096	+	CTCGCTCTC
AT5G45790	TF binding site	1625	1633	9.414	+	CTTCCTCTC
AT1G04640	TF binding site	1628	1636	9.749	-	CTCCTTGTC
AT5G19970	TF binding site	844	852	8.897	-	CTTCTTCTC
AT5G19970	TF binding site	1331	1339	9.385	+	CTTCTTGTC
AT5G19970	TF binding site	1370	1378	8.897	+	CTTCTTCTC
AT2G27200	TF binding site	391	399	9.261	+	CTCCTTCTC
AT2G27200	TF binding site	414	422	9.414	+	CTTCCTCTC
AT2G27200	TF binding site	1945	1953	9.385	-	CTTCTTGTC
AT5G18755	TF binding site	843	851	9.162	-	CTTCTTTTC
AT5G06930	TF binding site	81	89	9.414	+	CTTCCTCTC
AT5G06930	TF binding site	89	97	8.897	+	CTTCTTCTC
AT5G18130	TF binding site	1342	1350	9.678	+	CTTCCTTTC
AT2G39175	TF binding site	999	1007	9.526	-	CTCCTTTTC
AT2G39175	TF binding site	1092	1100	9.261	+	CTCCTTCTC
AT1G77120	TF binding site	137	145	9.385	+	CTTCTTGTC
AT4G09030	TF binding site	1687	1695	9.526	+	CTCCTTTTC
AT5G61740	TF binding site	483	491	8.997	-	CTTGCTTTC
AT3G57570	TF binding site	1780	1788	9.261	-	CTCCTTCTC
AT3G59030	TF binding site	211	219	9.414	-	CTTCCTCTC
AT3G59030	TF binding site	474	482	8.897	-	CTTCTTCTC
AT2G14270	TF binding site	652	660	9.778	+	CTCCCTCTC
AT2G14270	TF binding site	1678	1686	9.526	-	CTCCTTTTC
AT4G38500	TF binding site	1156	1164	9.261	-	CTCCTTCTC
AT3G22425	TF binding site	9	17	8.897	-	CTTCTTCTC
AT3G03780	TF binding site	1398	1406	9.261	+	CTCCTTCTC
AT3G01030	TF binding site	1327	1335	9.162	+	CTTCTTTTC
AT3G01030	TF binding site	1751	1759	9.096	+	CTCGCTCTC
AT3G54110	TF binding site	649	657	8.897	-	CTTCTTCTC
AT1G54770	TF binding site	646	654	8.937	+	CTCCCCGTC
AT1G74860	TF binding site	854	862	9.261	-	CTCCTTCTC
AT1G74860	TF binding site	1206	1214	9.096	+	CTCGCTCTC
AT3G28910	TF binding site	1706	1714	9.778	-	CTCCCTCTC
AT3G44230	TF binding site	1158	1166	9.261	-	CTCCTTCTC
AT3G44230	TF binding site	1164	1172	8.897	-	CTTCTTCTC
AT3G44230	TF binding site	1447	1455	9.749	+	CTCCTTGTC
AT3G44230	TF binding site	1932	1940	10.042	+	CTCCCTTTC
AT4G24970	TF binding site	1587	1595	8.897	-	CTTCTTCTC
AT4G24970	TF binding site	1932	1940	9.261	+	CTCCTTCTC
AT2G14390	TF binding site	133	141	9.162	+	CTTCTTTTC
AT2G14390	TF binding site	1948	1956	8.897	-	CTTCTTCTC
AT1G53820	TF binding site	547	555	8.897	+	CTTCTTCTC
AT1G59520	TF binding site	431	439	8.897	-	CTTCTTCTC
AT1G51410	TF binding site	148	156	8.897	-	CTTCTTCTC
AT1G51410	TF binding site	1472	1480	9.678	-	CTTCCTTTC
AT5G27810	TF binding site	1939	1947	8.997	+	CTTGCTTTC
AT3G13600	TF binding site	811	819	9.678	-	CTTCCTTTC
AT3G13227	TF binding site	438	446	9.261	-	CTCCTTCTC
AT3G13227	TF binding site	744	752	9.902	-	CTTCCTGTC
AT4G32050	TF binding site	793	801	9.096	-	CTCGCTCTC
AT4G27310	TF binding site	1443	1451	9.096	+	CTCGCTCTC
AT2G39725	TF binding site	1405	1413	8.897	-	CTTCTTCTC
AT2G38660	TF binding site	1456	1464	8.997	-	CTTGCTTTC
AT1G20710	TF binding site	92	100	9.526	-	CTCCTTTTC
AT1G20710	TF binding site	247	255	9.778	+	CTCCCTCTC
AT1G04180	TF binding site	1970	1978	8.997	+	CTTGCTTTC
AT4G17890	TF binding site	108	116	8.897	+	CTTCTTCTC
AT5G54062	TF binding site	1432	1440	9.526	-	CTCCTTTTC
AT1G75230	TF binding site	566	574	8.897	-	CTTCTTCTC
AT2G07766	TF binding site	361	369	9.678	-	CTTCCTTTC
AT4G19570	TF binding site	932	940	9.902	-	CTTCCTGTC
AT3G22900	TF binding site	1167	1175	9.678	+	CTTCCTTTC
AT1G55660	TF binding site	1471	1479	8.997	+	CTTGCTTTC
AT3G10760	TF binding site	328	336	9.261	+	CTCCTTCTC
AT3G10760	TF binding site	944	952	9.261	+	CTCCTTCTC
AT3G23580	TF binding site	1430	1438	9.385	-	CTTCTTGTC
AT1G05900	TF binding site	622	630	8.897	+	CTTCTTCTC
AT5G02190	TF binding site	951	959	8.897	-	CTTCTTCTC
AT4G01995	TF binding site	1259	1267	9.526	+	CTCCTTTTC
AT2G47960	TF binding site	923	931	9.261	-	CTCCTTCTC
AT5G48510	TF binding site	333	341	8.997	+	CTTGCTTTC
AT1G14470	TF binding site	417	425	8.897	+	CTTCTTCTC
AT1G14470	TF binding site	423	431	9.261	+	CTCCTTCTC
AT2G02580	TF binding site	311	319	9.526	+	CTCCTTTTC
AT1G61450	TF binding site	625	633	9.778	-	CTCCCTCTC
AT1G61450	TF binding site	1768	1776	8.897	-	CTTCTTCTC
AT4G26220	TF binding site	408	416	9.261	+	CTCCTTCTC
AT3G52070	TF binding site	1105	1113	9.778	-	CTCCCTCTC
AT3G52070	TF binding site	1264	1272	9.414	-	CTTCCTCTC
AT5G18720	TF binding site	1515	1523	9.414	-	CTTCCTCTC
ATCG01250	TF binding site	613	621	9.526	-	CTCCTTTTC
AT5G63190	TF binding site	1582	1590	8.897	+	CTTCTTCTC
AT4G03565	TF binding site	1631	1639	9.162	+	CTTCTTTTC
AT1G72140	TF binding site	757	765	9.22	-	CTTGCTGTC
AT1G43260	TF binding site	174	182	8.897	-	CTTCTTCTC
AT2G36890	TF binding site	1769	1777	9.778	+	CTCCCTCTC
AT2G36890	TF binding site	1970	1978	8.897	+	CTTCTTCTC
AT3G16650	TF binding site	988	996	9.385	+	CTTCTTGTC
AT4G28550	TF binding site	93	101	9.414	-	CTTCCTCTC
AT4G28550	TF binding site	1340	1348	9.678	-	CTTCCTTTC
AT4G28170	TF binding site	1774	1782	9.385	+	CTTCTTGTC
AT4G28170	TF binding site	1877	1885	8.897	+	CTTCTTCTC
AT1G29630	TF binding site	398	406	9.414	-	CTTCCTCTC
AT2G33740	TF binding site	377	385	8.897	+	CTTCTTCTC
AT1G21760	TF binding site	385	393	9.261	-	CTCCTTCTC
AT1G21760	TF binding site	1510	1518	9.526	+	CTCCTTTTC
AT4G31570	TF binding site	264	272	8.897	+	CTTCTTCTC
AT2G35960	TF binding site	786	794	9.261	-	CTCCTTCTC
AT3G10845	TF binding site	168	176	8.937	-	CTCCCCGTC
AT3G10845	TF binding site	1093	1101	9.261	-	CTCCTTCTC
AT3G10845	TF binding site	1099	1107	8.897	-	CTTCTTCTC
AT1G78476	TF binding site	926	934	9.162	-	CTTCTTTTC
AT3G56390	TF binding site	1587	1595	9.385	+	CTTCTTGTC
AT1G74458	TF binding site	651	659	9.678	+	CTTCCTTTC
AT1G74458	TF binding site	1406	1414	9.162	+	CTTCTTTTC
AT5G59380	TF binding site	1093	1101	9.414	-	CTTCCTCTC
AT5G59380	TF binding site	1879	1887	9.162	-	CTTCTTTTC
AT4G28395	TF binding site	927	935	8.997	+	CTTGCTTTC
AT1G04710	TF binding site	1681	1689	9.162	-	CTTCTTTTC
AT2G39570	TF binding site	1296	1304	8.897	+	CTTCTTCTC
AT1G31480	TF binding site	312	320	8.997	-	CTTGCTTTC
AT1G17500	TF binding site	583	591	9.526	-	CTCCTTTTC
AT1G17500	TF binding site	1210	1218	8.897	-	CTTCTTCTC
AT1G17500	TF binding site	1222	1230	8.897	-	CTTCTTCTC
AT1G50780	TF binding site	1117	1125	9.261	-	CTCCTTCTC
AT1G50780	TF binding site	1786	1794	8.897	+	CTTCTTCTC
AT3G14010	TF binding site	615	623	8.997	+	CTTGCTTTC
AT2G22120	TF binding site	19	27	8.897	+	CTTCTTCTC
AT2G22120	TF binding site	1658	1666	9.414	+	CTTCCTCTC
AT2G22120	TF binding site	1667	1675	9.414	+	CTTCCTCTC
AT2G22120	TF binding site	1676	1684	8.897	+	CTTCTTCTC
AT2G47470	TF binding site	1124	1132	8.897	+	CTTCTTCTC
AT2G47470	TF binding site	1784	1792	9.162	+	CTTCTTTTC
AT3G41979	TF binding site	312	320	9.778	-	CTCCCTCTC
AT3G25545	TF binding site	373	381	9.902	-	CTTCCTGTC
AT2G03955	TF binding site	1965	1973	8.997	+	CTTGCTTTC
AT5G49240	TF binding site	356	364	9.526	-	CTCCTTTTC
AT1G43140	TF binding site	356	364	9.162	+	CTTCTTTTC
AT1G43140	TF binding site	557	565	9.162	+	CTTCTTTTC
AT1G42470	TF binding site	1417	1425	8.897	+	CTTCTTCTC
AT1G42470	TF binding site	1436	1444	8.897	+	CTTCTTCTC
AT5G16130	TF binding site	1206	1214	9.385	-	CTTCTTGTC
AT1G05750	TF binding site	1483	1491	9.162	-	CTTCTTTTC
AT5G05230	TF binding site	1861	1869	9.162	+	CTTCTTTTC
AT2G23900	TF binding site	1189	1197	9.385	-	CTTCTTGTC
ATMG01290	TF binding site	149	157	9.162	+	CTTCTTTTC
ATMG01290	TF binding site	459	467	9.526	+	CTCCTTTTC
ATMG01290	TF binding site	608	616	9.096	-	CTCGCTCTC
ATMG01290	TF binding site	792	800	9.162	-	CTTCTTTTC
ATMG01290	TF binding site	814	822	9.749	+	CTCCTTGTC
AT1G56150	TF binding site	31	39	9.678	-	CTTCCTTTC
AT5G27470	TF binding site	1539	1547	9.096	-	CTCGCTCTC
AT5G16640	TF binding site	141	149	8.897	-	CTTCTTCTC
AT5G16640	TF binding site	1422	1430	8.937	-	CTCCCTGTA
AT5G01370	TF binding site	1945	1953	9.385	+	CTTCTTGTC
AT5G26920	TF binding site	1753	1761	9.414	-	CTTCCTCTC
AT5G54750	TF binding site	434	442	9.414	+	CTTCCTCTC
AT5G54750	TF binding site	1507	1515	9.526	-	CTCCTTTTC
AT5G57130	TF binding site	1031	1039	8.897	+	CTTCTTCTC
AT3G47400	TF binding site	1653	1661	9.678	+	CTTCCTTTC
AT3G47400	TF binding site	1676	1684	9.162	+	CTTCTTTTC
AT5G08020	TF binding site	995	1003	9.162	-	CTTCTTTTC
AT5G08020	TF binding site	1629	1637	8.897	-	CTTCTTCTC
AT5G08020	TF binding site	1826	1834	9.385	-	CTTCTTGTC
AT2G47220	TF binding site	862	870	8.897	-	CTTCTTCTC
AT4G13345	TF binding site	1157	1165	9.162	+	CTTCTTTTC
AT4G36250	TF binding site	178	186	9.162	-	CTTCTTTTC
AT3G01185	TF binding site	1404	1412	9.584	-	CTCGCTGTC
AT5G14060	TF binding site	274	282	9.261	-	CTCCTTCTC
AT5G14060	TF binding site	509	517	10.042	-	CTCCCTTTC
AT1G01230	TF binding site	596	604	8.897	-	CTTCTTCTC
AT1G04320	TF binding site	687	695	9.096	+	CTCGCTCTC
AT1G04320	TF binding site	768	776	9.778	-	CTCCCTCTC
AT3G19330	TF binding site	1339	1347	9.526	-	CTCCTTTTC
AT3G19330	TF binding site	1542	1550	9.749	-	CTCCTTGTC
AT2G27930	TF binding site	1770	1778	9.678	+	CTTCCTTTC
AT4G33100	TF binding site	451	459	8.897	+	CTTCTTCTC
AT5G05270	TF binding site	384	392	8.897	+	CTTCTTCTC
AT3G44091	TF binding site	144	152	9.162	+	CTTCTTTTC
AT2G34770	TF binding site	591	599	9.261	-	CTCCTTCTC
AT5G42910	TF binding site	815	823	9.162	+	CTTCTTTTC
AT5G42910	TF binding site	1239	1247	9.162	+	CTTCTTTTC
AT1G02380	TF binding site	1933	1941	9.162	-	CTTCTTTTC
AT4G17895	TF binding site	813	821	9.162	+	CTTCTTTTC
AT1G73470	TF binding site	1251	1259	9.385	-	CTTCTTGTC
AT1G73470	TF binding site	1792	1800	9.162	-	CTTCTTTTC
AT2G34204	TF binding site	265	273	8.897	-	CTTCTTCTC
AT4G33380	TF binding site	1377	1385	9.385	+	CTTCTTGTC
AT4G33380	TF binding site	1821	1829	9.749	-	CTCCTTGTC
AT5G44286	TF binding site	1734	1742	8.897	+	CTTCTTCTC
AT5G06200	TF binding site	919	927	8.897	+	CTTCTTCTC
AT1G59820	TF binding site	1431	1439	9.385	-	CTTCTTGTC
AT1G50880	TF binding site	593	601	9.678	-	CTTCCTTTC
AT1G50880	TF binding site	743	751	9.414	-	CTTCCTCTC
AT5G39420	TF binding site	75	83	8.897	-	CTTCTTCTC
AT1G44830	TF binding site	1155	1163	9.749	-	CTCCTTGTC
AT3G52360	TF binding site	1770	1778	9.414	-	CTTCCTCTC
AT2G43790	TF binding site	1324	1332	8.997	-	CTTGCTTTC
AT3G01080	TF binding site	583	591	8.897	+	CTTCTTCTC
AT3G48900	TF binding site	492	500	9.162	+	CTTCTTTTC
AT3G48900	TF binding site	1407	1415	8.897	-	CTTCTTCTC
AT1G24145	TF binding site	1713	1721	9.385	+	CTTCTTGTC
AT5G62270	TF binding site	1409	1417	9.678	-	CTTCCTTTC
AT1G64130	TF binding site	545	553	9.261	+	CTCCTTCTC
AT5G63150	TF binding site	1076	1084	9.385	-	CTTCTTGTC
AT2G44030	TF binding site	1254	1262	9.361	+	CTCGCTTTC
AT4G38080	TF binding site	731	739	9.261	+	CTCCTTCTC
AT4G38080	TF binding site	1050	1058	9.261	-	CTCCTTCTC
AT2G37478	TF binding site	1105	1113	8.897	-	CTTCTTCTC
AT2G37478	TF binding site	1535	1543	9.678	+	CTTCCTTTC
AT2G41705	TF binding site	671	679	8.897	-	CTTCTTCTC
AT2G28350	TF binding site	1893	1901	8.897	+	CTTCTTCTC
AT4G21534	TF binding site	1767	1775	9.162	+	CTTCTTTTC
AT3G06962	TF binding site	1110	1118	9.678	-	CTTCCTTTC
AT3G06962	TF binding site	1352	1360	9.778	+	CTCCCTCTC
AT4G13240	TF binding site	1104	1112	9.162	-	CTTCTTTTC
AT3G17010	TF binding site	1852	1860	9.162	-	CTTCTTTTC
AT3G03180	TF binding site	41	49	8.897	-	CTTCTTCTC
AT3G03180	TF binding site	789	797	9.162	+	CTTCTTTTC
AT2G41440	TF binding site	99	107	8.897	+	CTTCTTCTC
AT2G41440	TF binding site	250	258	8.897	+	CTTCTTCTC
AT5G10790	TF binding site	1110	1118	8.997	-	CTTGCTTTC
AT5G05985	TF binding site	259	267	9.162	+	CTTCTTTTC
AT3G59160	TF binding site	1724	1732	9.096	+	CTCGCTCTC
AT3G42786	TF binding site	1959	1967	9.162	-	CTTCTTTTC
AT4G12900	TF binding site	461	469	9.678	+	CTTCCTTTC
AT5G07380	TF binding site	1226	1234	9.414	-	CTTCCTCTC
AT1G64355	TF binding site	1022	1030	9.526	-	CTCCTTTTC
AT3G19400	TF binding site	1984	1992	9.385	+	CTTCTTGTC
AT2G01340	TF binding site	1665	1673	9.162	-	CTTCTTTTC
AT3G53770	TF binding site	555	563	8.897	+	CTTCTTCTC
AT3G53770	TF binding site	869	877	9.361	-	CTCGCTTTC
AT3G61150	TF binding site	1882	1890	9.162	+	CTTCTTTTC
AT2G07741	TF binding site	1564	1572	9.678	-	CTTCCTTTC
AT4G25410	TF binding site	1021	1029	8.897	-	CTTCTTCTC
AT4G25410	TF binding site	1866	1874	9.778	+	CTCCCTCTC
AT5G52990	TF binding site	295	303	9.385	+	CTTCTTGTC
AT5G52990	TF binding site	911	919	9.414	+	CTTCCTCTC
AT5G52990	TF binding site	1638	1646	9.096	-	CTCGCTCTC
AT5G44330	TF binding site	1983	1991	9.162	-	CTTCTTTTC
AT3G45955	TF binding site	413	421	9.414	+	CTTCCTCTC
AT4G29790	TF binding site	719	727	8.897	+	CTTCTTCTC
AT5G56200	TF binding site	671	679	9.162	-	CTTCTTTTC
AT4G03500	TF binding site	1193	1201	9.749	+	CTCCTTGTC
AT4G03500	TF binding site	1207	1215	8.997	-	CTTGCTTTC
AT4G03500	TF binding site	1768	1776	8.897	+	CTTCTTCTC
AT1G22050	TF binding site	954	962	9.162	+	CTTCTTTTC
AT1G04030	TF binding site	1110	1118	8.997	-	CTTGCTTTC
AT1G67530	TF binding site	1179	1187	9.261	-	CTCCTTCTC
AT5G67060	TF binding site	1806	1814	9.385	-	CTTCTTGTC
AT5G10710	TF binding site	795	803	8.897	-	CTTCTTCTC
AT5G10710	TF binding site	1864	1872	9.678	-	CTTCCTTTC
AT1G68860	TF binding site	268	276	8.937	+	CTCCCTGTA
AT4G30500	TF binding site	660	668	8.897	-	CTTCTTCTC
AT3G21980	TF binding site	1684	1692	10.042	+	CTCCCTTTC
AT3G13340	TF binding site	534	542	8.897	+	CTTCTTCTC
AT3G13340	TF binding site	1358	1366	9.162	-	CTTCTTTTC
AT4G13750	TF binding site	1326	1334	9.162	+	CTTCTTTTC
AT1G50740	TF binding site	1216	1224	9.096	+	CTCGCTCTC
AT4G39850	TF binding site	1956	1964	9.385	-	CTTCTTGTC
AT3G55605	TF binding site	601	609	9.162	+	CTTCTTTTC
AT3G55605	TF binding site	920	928	8.897	-	CTTCTTCTC
AT3G08636	TF binding site	1247	1255	8.897	-	CTTCTTCTC
AT3G08636	TF binding site	1277	1285	9.261	-	CTCCTTCTC
AT2G26695	TF binding site	262	270	9.162	-	CTTCTTTTC
AT1G02580	TF binding site	337	345	8.897	+	CTTCTTCTC
AT5G03540	TF binding site	678	686	9.162	+	CTTCTTTTC
AT5G63960	TF binding site	781	789	8.897	-	CTTCTTCTC
AT5G63960	TF binding site	962	970	8.897	-	CTTCTTCTC
AT1G06220	TF binding site	7	15	9.361	-	CTCGCTTTC
AT4G36490	TF binding site	1868	1876	9.414	+	CTTCCTCTC
AT4G20340	TF binding site	169	177	9.261	+	CTCCTTCTC
AT4G20340	TF binding site	1742	1750	9.414	-	CTTCCTCTC
AT2G13560	TF binding site	1485	1493	8.997	+	CTTGCTTTC
AT1G02650	TF binding site	713	721	8.897	-	CTTCTTCTC
AT1G73400	TF binding site	1114	1122	8.897	+	CTTCTTCTC
AT1G73400	TF binding site	1384	1392	9.778	-	CTCCCTCTC
ATMG00480	TF binding site	506	514	9.414	+	CTTCCTCTC
AT4G23635	TF binding site	114	122	8.897	-	CTTCTTCTC
AT4G23790	TF binding site	685	693	9.678	+	CTTCCTTTC
AT4G23790	TF binding site	700	708	9.749	+	CTCCTTGTC
AT4G23790	TF binding site	1205	1213	9.526	-	CTCCTTTTC
AT3G23010	TF binding site	924	932	9.414	-	CTTCCTCTC
AT3G23010	TF binding site	1273	1281	9.749	+	CTCCTTGTC
AT3G23010	TF binding site	1551	1559	9.678	+	CTTCCTTTC
AT5G02100	TF binding site	1910	1918	8.997	+	CTTGCTTTC
AT3G59923	TF binding site	1518	1526	9.778	+	CTCCCTCTC
AT3G59923	TF binding site	1575	1583	8.997	+	CTTGCTTTC
AT2G20784	TF binding site	90	98	9.414	-	CTTCCTCTC
AT2G20784	TF binding site	222	230	8.897	-	CTTCTTCTC
AT2G28730	TF binding site	191	199	8.897	-	CTTCTTCTC
ATMG00320	TF binding site	1519	1527	9.162	+	CTTCTTTTC
AT5G39690	TF binding site	111	119	9.526	-	CTCCTTTTC
AT1G30660	TF binding site	720	728	9.678	+	CTTCCTTTC
AT1G30660	TF binding site	1884	1892	8.897	+	CTTCTTCTC
AT1G30660	TF binding site	1905	1913	9.385	-	CTTCTTGTC
AT1G60410	TF binding site	587	595	9.678	+	CTTCCTTTC
AT3G60120	TF binding site	1854	1862	9.414	-	CTTCCTCTC
AT4G35870	TF binding site	354	362	9.414	-	CTTCCTCTC
AT4G35870	TF binding site	723	731	9.261	-	CTCCTTCTC
AT4G35870	TF binding site	740	748	9.414	-	CTTCCTCTC
AT4G35870	TF binding site	819	827	9.261	+	CTCCTTCTC
AT4G35870	TF binding site	1987	1995	9.526	+	CTCCTTTTC
AT2G37790	TF binding site	389	397	9.162	-	CTTCTTTTC
AT1G15950	TF binding site	1115	1123	9.261	-	CTCCTTCTC
AT2G37140	TF binding site	1509	1517	8.997	-	CTTGCTTTC
AT4G26160	TF binding site	1353	1361	9.261	-	CTCCTTCTC
AT3G23260	TF binding site	1899	1907	9.096	+	CTCGCTCTC
AT3G27640	TF binding site	190	198	9.162	+	CTTCTTTTC
AT3G27640	TF binding site	437	445	8.897	-	CTTCTTCTC
AT1G69620	TF binding site	1257	1265	8.897	-	CTTCTTCTC
AT1G77650	TF binding site	1089	1097	8.897	+	CTTCTTCTC
AT5G25340	TF binding site	1922	1930	8.897	-	CTTCTTCTC
AT2G03932	TF binding site	1904	1912	8.897	-	CTTCTTCTC
AT2G32910	TF binding site	477	485	8.897	-	CTTCTTCTC
AT4G34150	TF binding site	1943	1951	8.997	-	CTTGCTTTC
AT4G13010	TF binding site	885	893	9.261	+	CTCCTTCTC
AT2G31910	TF binding site	929	937	9.526	+	CTCCTTTTC
AT5G50560	TF binding site	21	29	9.261	+	CTCCTTCTC
AT5G50560	TF binding site	952	960	8.897	-	CTTCTTCTC
AT4G34030	TF binding site	553	561	9.162	-	CTTCTTTTC
AT2G37010	TF binding site	578	586	8.897	+	CTTCTTCTC
AT5G53310	TF binding site	1578	1586	8.897	-	CTTCTTCTC
AT5G53310	TF binding site	1602	1610	9.678	-	CTTCCTTTC
AT5G43610	TF binding site	1146	1154	9.162	-	CTTCTTTTC
AT4G15890	TF binding site	926	934	9.414	-	CTTCCTCTC
AT1G68230	TF binding site	186	194	8.997	+	CTTGCTTTC
AT5G41570	TF binding site	1921	1929	8.897	+	CTTCTTCTC
AT1G54250	TF binding site	318	326	8.897	+	CTTCTTCTC
AT1G55170	TF binding site	280	288	8.897	+	CTTCTTCTC
AT3G27328	TF binding site	668	676	9.162	-	CTTCTTTTC
AT3G27328	TF binding site	1531	1539	8.897	+	CTTCTTCTC
AT5G14995	TF binding site	307	315	8.897	-	CTTCTTCTC
AT1G23160	TF binding site	105	113	8.897	-	CTTCTTCTC
AT1G23160	TF binding site	160	168	9.526	-	CTCCTTTTC
AT1G65760	TF binding site	1451	1459	8.897	-	CTTCTTCTC
AT1G65760	TF binding site	1802	1810	8.937	+	CTCCCGGTC
AT1G20300	TF binding site	930	938	9.778	+	CTCCCTCTC
AT1G06060	TF binding site	1375	1383	9.749	-	CTCCTTGTC
AT3G17640	TF binding site	276	284	9.526	-	CTCCTTTTC
AT3G17640	TF binding site	1004	1012	9.526	-	CTCCTTTTC
AT2G32630	TF binding site	679	687	9.584	-	CTCGCTGTC
AT5G65230	TF binding site	114	122	8.897	-	CTTCTTCTC
AT5G65230	TF binding site	1528	1536	8.897	+	CTTCTTCTC
AT5G65230	TF binding site	1681	1689	8.897	-	CTTCTTCTC
AT5G18100	TF binding site	225	233	9.096	-	CTCGCTCTC
AT4G37040	TF binding site	28	36	8.897	+	CTTCTTCTC
AT2G03500	TF binding site	1845	1853	9.778	+	CTCCCTCTC
AT4G17520	TF binding site	195	203	9.414	-	CTTCCTCTC
AT3G61770	TF binding site	1896	1904	9.162	+	CTTCTTTTC
AT5G15290	TF binding site	889	897	8.897	-	CTTCTTCTC
AT1G76830	TF binding site	530	538	9.526	+	CTCCTTTTC
AT4G21820	TF binding site	702	710	8.937	-	CTCCCTGTA
AT5G16300	TF binding site	1339	1347	9.902	-	CTTCCTGTC
AT3G20898	TF binding site	1039	1047	9.096	+	CTCGCTCTC
AT3G02460	TF binding site	1275	1283	8.897	+	CTTCTTCTC
AT5G18255	TF binding site	1200	1208	9.162	+	CTTCTTTTC
AT5G18255	TF binding site	1369	1377	8.897	+	CTTCTTCTC
AT2G03937	TF binding site	40	48	9.385	-	CTTCTTGTC
AT5G43620	TF binding site	1253	1261	9.162	+	CTTCTTTTC
AT2G32250	TF binding site	53	61	9.261	-	CTCCTTCTC
AT1G63850	TF binding site	1882	1890	8.897	+	CTTCTTCTC
AT2G07701	TF binding site	1876	1884	9.162	+	CTTCTTTTC
AT5G06700	TF binding site	294	302	8.897	+	CTTCTTCTC
AT4G10090	TF binding site	63	71	8.937	-	CTCCCTGTA
AT2G36160	TF binding site	185	193	9.162	+	CTTCTTTTC
AT2G36160	TF binding site	468	476	8.897	-	CTTCTTCTC
AT3G22430	TF binding site	592	600	9.162	+	CTTCTTTTC
AT4G19590	TF binding site	1193	1201	9.162	-	CTTCTTTTC
AT4G19590	TF binding site	1206	1214	10.042	-	CTCCCTTTC
AT2G20450	TF binding site	1263	1271	8.897	-	CTTCTTCTC
AT4G08450	TF binding site	1762	1770	8.897	-	CTTCTTCTC
AT5G43725	TF binding site	619	627	8.937	+	CTCCCCGTC
AT1G12450	TF binding site	1603	1611	8.937	-	CTCCCTGTA
AT4G24565	TF binding site	516	524	9.096	-	CTCGCTCTC
AT2G31020	TF binding site	387	395	9.162	+	CTTCTTTTC
AT2G31020	TF binding site	1822	1830	8.897	+	CTTCTTCTC
AT5G12236	TF binding site	942	950	9.414	-	CTTCCTCTC
AT5G12236	TF binding site	1091	1099	8.897	+	CTTCTTCTC
AT5G12236	TF binding site	1374	1382	10.042	-	CTCCCTTTC
AT1G57660	TF binding site	149	157	8.897	+	CTTCTTCTC
AT1G19086	TF binding site	419	427	8.897	-	CTTCTTCTC
AT2G19880	TF binding site	280	288	8.897	-	CTTCTTCTC
AT1G05320	TF binding site	1977	1985	9.778	+	CTCCCTCTC
AT1G61795	TF binding site	1920	1928	9.749	+	CTCCTTGTC
AT1G17570	TF binding site	1915	1923	9.584	+	CTCGCTGTC
AT2G38195	TF binding site	1372	1380	8.937	-	CTCCCTGTA
AT2G27570	TF binding site	1122	1130	8.937	+	CTCCCCGTC
AT1G22065	TF binding site	250	258	8.897	-	CTTCTTCTC
AT4G14455	TF binding site	1386	1394	9.261	+	CTCCTTCTC
AT1G48840	TF binding site	966	974	8.897	+	CTTCTTCTC
AT1G22040	TF binding site	858	866	8.897	+	CTTCTTCTC
AT5G56490	TF binding site	1224	1232	9.749	+	CTCCTTGTC
AT5G06290	TF binding site	605	613	8.897	+	CTTCTTCTC
AT5G66631	TF binding site	29	37	8.897	-	CTTCTTCTC
AT5G05120	TF binding site	598	606	9.261	+	CTCCTTCTC
AT5G05120	TF binding site	689	697	8.897	+	CTTCTTCTC
AT2G18880	TF binding site	775	783	8.997	-	CTTGCTTTC
AT5G15950	TF binding site	1991	1999	8.897	+	CTTCTTCTC
AT1G68700	TF binding site	935	943	9.361	-	CTCGCTTTC
AT5G64790	TF binding site	560	568	9.385	+	CTTCTTGTC
AT4G05380	TF binding site	468	476	8.897	-	CTTCTTCTC
AT5G07760	TF binding site	831	839	8.897	-	CTTCTTCTC
AT5G36870	TF binding site	1416	1424	9.526	+	CTCCTTTTC
AT4G28760	TF binding site	418	426	9.162	+	CTTCTTTTC
AT1G36240	TF binding site	1045	1053	9.261	-	CTCCTTCTC
AT1G75210	TF binding site	1325	1333	8.897	-	CTTCTTCTC
AT3G22960	TF binding site	650	658	8.897	-	CTTCTTCTC
AT1G30360	TF binding site	1921	1929	9.261	+	CTCCTTCTC
AT1G30360	TF binding site	1927	1935	9.261	+	CTCCTTCTC
AT1G75280	TF binding site	1026	1034	8.897	+	CTTCTTCTC
AT5G06120	TF binding site	1704	1712	9.261	-	CTCCTTCTC
AT5G41270	TF binding site	1582	1590	9.162	-	CTTCTTTTC
AT4G34370	TF binding site	467	475	9.584	-	CTCGCTGTC
AT4G34370	TF binding site	603	611	9.526	-	CTCCTTTTC
AT3G12080	TF binding site	775	783	9.385	-	CTTCTTGTC
AT2G19260	TF binding site	1505	1513	9.385	-	CTTCTTGTC
AT5G46920	TF binding site	522	530	9.385	+	CTTCTTGTC
AT5G46920	TF binding site	1619	1627	8.897	+	CTTCTTCTC
AT2G47770	TF binding site	1864	1872	9.385	+	CTTCTTGTC
AT3G19240	TF binding site	619	627	9.414	-	CTTCCTCTC
AT2G14820	TF binding site	1236	1244	9.385	+	CTTCTTGTC
AT1G53250	TF binding site	267	275	9.414	-	CTTCCTCTC
AT1G53250	TF binding site	296	304	9.778	-	CTCCCTCTC
AT1G03570	TF binding site	90	98	9.414	+	CTTCCTCTC
AT3G04420	TF binding site	1655	1663	9.526	+	CTCCTTTTC
AT3G18170	TF binding site	1056	1064	9.414	+	CTTCCTCTC
AT3G18170	TF binding site	1395	1403	9.162	+	CTTCTTTTC
AT3G02470	TF binding site	1365	1373	9.162	-	CTTCTTTTC
AT3G54050	TF binding site	445	453	9.526	+	CTCCTTTTC
AT5G46440	TF binding site	126	134	9.526	-	CTCCTTTTC
AT5G46440	TF binding site	890	898	9.526	+	CTCCTTTTC
AT2G28725	TF binding site	589	597	8.897	-	CTTCTTCTC
AT1G28520	TF binding site	1939	1947	8.897	-	CTTCTTCTC
AT3G51370	TF binding site	1556	1564	9.162	-	CTTCTTTTC
AT3G51370	TF binding site	1942	1950	9.162	-	CTTCTTTTC
AT2G22110	TF binding site	172	180	8.897	+	CTTCTTCTC
AT2G22110	TF binding site	1811	1819	9.414	+	CTTCCTCTC
AT2G22110	TF binding site	1820	1828	9.414	+	CTTCCTCTC
AT2G22110	TF binding site	1829	1837	8.897	+	CTTCTTCTC
AT4G03200	TF binding site	1960	1968	9.385	+	CTTCTTGTC
AT3G29770	TF binding site	1114	1122	9.096	+	CTCGCTCTC
AT3G29770	TF binding site	1181	1189	9.096	+	CTCGCTCTC
AT4G39160	TF binding site	790	798	9.162	+	CTTCTTTTC
AT2G24300	TF binding site	1443	1451	9.22	-	CTTGCTGTC
AT4G24940	TF binding site	66	74	9.385	+	CTTCTTGTC
AT4G24940	TF binding site	1331	1339	9.096	-	CTCGCTCTC
AT2G43080	TF binding site	1242	1250	8.897	-	CTTCTTCTC
AT2G42130	TF binding site	1746	1754	9.678	+	CTTCCTTTC
AT4G30210	TF binding site	579	587	8.997	+	CTTGCTTTC
AT5G50160	TF binding site	1258	1266	9.068	-	CTCGTTGTC
AT5G50160	TF binding site	1288	1296	9.068	-	CTCGTTGTC
AT3G24890	TF binding site	934	942	8.897	-	CTTCTTCTC
AT4G00315	TF binding site	1524	1532	9.096	-	CTCGCTCTC
AT1G05220	TF binding site	1089	1097	9.526	+	CTCCTTTTC
AT2G15042	TF binding site	263	271	9.096	+	CTCGCTCTC
AT2G15042	TF binding site	1397	1405	8.937	+	CTCCCGGTC
AT5G47020	TF binding site	506	514	9.162	+	CTTCTTTTC
AT4G35165	TF binding site	1733	1741	8.997	+	CTTGCTTTC
AT5G36940	TF binding site	1200	1208	9.526	-	CTCCTTTTC
AT4G24470	TF binding site	1441	1449	9.361	+	CTCGCTTTC
AT4G24470	TF binding site	1713	1721	8.897	+	CTTCTTCTC
AT3G13200	TF binding site	706	714	9.385	-	CTTCTTGTC
AT2G02650	TF binding site	608	616	9.162	-	CTTCTTTTC
AT1G48460	TF binding site	209	217	8.897	+	CTTCTTCTC
AT1G76200	TF binding site	1029	1037	8.897	-	CTTCTTCTC
AT1G76200	TF binding site	1224	1232	9.261	-	CTCCTTCTC
AT5G52930	TF binding site	1336	1344	10.042	-	CTCCCTTTC
ATMG00680	TF binding site	403	411	8.937	-	CTCCCGGTC
ATMG00680	TF binding site	425	433	9.678	+	CTTCCTTTC
ATMG00680	TF binding site	1612	1620	9.162	-	CTTCTTTTC
AT1G47740	TF binding site	621	629	9.678	+	CTTCCTTTC
AT1G32060	TF binding site	441	449	9.526	-	CTCCTTTTC
AT1G32060	TF binding site	1861	1869	9.526	+	CTCCTTTTC
AT1G77700	TF binding site	578	586	8.897	+	CTTCTTCTC
AT1G77700	TF binding site	1349	1357	9.414	-	CTTCCTCTC
AT2G47660	TF binding site	512	520	8.937	-	CTCCCCGTC
AT1G15240	TF binding site	653	661	9.385	-	CTTCTTGTC
AT1G15240	TF binding site	1343	1351	8.897	+	CTTCTTCTC
AT1G15240	TF binding site	1411	1419	8.897	+	CTTCTTCTC
AT5G53860	TF binding site	1906	1914	9.749	+	CTCCTTGTC
AT1G56350	TF binding site	1652	1660	8.897	-	CTTCTTCTC
AT3G19070	TF binding site	500	508	8.897	-	CTTCTTCTC
AT3G53030	TF binding site	580	588	9.162	+	CTTCTTTTC
AT3G53030	TF binding site	833	841	9.261	+	CTCCTTCTC
AT3G51325	TF binding site	1629	1637	9.261	-	CTCCTTCTC
AT3G23380	TF binding site	801	809	8.897	-	CTTCTTCTC
AT3G23380	TF binding site	1650	1658	8.897	+	CTTCTTCTC
AT3G23380	TF binding site	1905	1913	8.897	-	CTTCTTCTC
AT5G23600	TF binding site	469	477	9.162	+	CTTCTTTTC
AT5G23600	TF binding site	632	640	10.042	+	CTCCCTTTC
AT5G23600	TF binding site	866	874	9.261	+	CTCCTTCTC
AT5G23600	TF binding site	889	897	9.414	+	CTTCCTCTC
AT3G10500	TF binding site	1521	1529	9.385	-	CTTCTTGTC
AT3G20810	TF binding site	203	211	8.897	-	CTTCTTCTC
AT3G20810	TF binding site	286	294	8.897	+	CTTCTTCTC
AT1G49590	TF binding site	508	516	9.385	+	CTTCTTGTC
AT1G78420	TF binding site	1929	1937	9.414	-	CTTCCTCTC
AT1G08465	TF binding site	690	698	9.068	+	CTCGTTGTC
AT2G40720	TF binding site	1262	1270	9.096	-	CTCGCTCTC
AT3G60850	TF binding site	517	525	9.261	+	CTCCTTCTC
AT3G25040	TF binding site	1959	1967	8.997	+	CTTGCTTTC
AT4G29770	TF binding site	707	715	9.678	-	CTTCCTTTC
AT3G07440	TF binding site	557	565	8.997	+	CTTGCTTTC
ATMG00360	TF binding site	873	881	8.897	-	CTTCTTCTC
ATMG00360	TF binding site	1316	1324	9.162	-	CTTCTTTTC
ATMG00360	TF binding site	1469	1477	9.096	-	CTCGCTCTC
AT1G32910	TF binding site	280	288	8.897	-	CTTCTTCTC
AT1G58450	TF binding site	1576	1584	8.897	+	CTTCTTCTC
AT2G27380	TF binding site	1080	1088	9.361	-	CTCGCTTTC
AT1G21670	TF binding site	195	203	10.042	+	CTCCCTTTC
AT1G21670	TF binding site	1013	1021	8.997	-	CTTGCTTTC
AT4G20860	TF binding site	1982	1990	8.897	+	CTTCTTCTC
AT1G28815	TF binding site	169	177	9.162	-	CTTCTTTTC
AT4G14504	TF binding site	416	424	8.997	+	CTTGCTTTC
AT4G05430	TF binding site	1612	1620	9.162	+	CTTCTTTTC
AT4G05430	TF binding site	1854	1862	8.897	+	CTTCTTCTC
AT4G05430	TF binding site	1883	1891	8.897	+	CTTCTTCTC
AT3G23640	TF binding site	1355	1363	9.385	+	CTTCTTGTC
AT5G58270	TF binding site	1670	1678	8.897	+	CTTCTTCTC
AT2G44520	TF binding site	342	350	9.749	-	CTCCTTGTC
AT5G63087	TF binding site	724	732	8.897	-	CTTCTTCTC
AT3G54730	TF binding site	605	613	9.414	-	CTTCCTCTC
AT4G31800	TF binding site	397	405	8.897	+	CTTCTTCTC
AT2G16740	TF binding site	283	291	8.897	+	CTTCTTCTC
AT2G16740	TF binding site	317	325	9.261	-	CTCCTTCTC
AT3G12320	TF binding site	109	117	9.526	-	CTCCTTTTC
AT3G12320	TF binding site	1398	1406	8.897	-	CTTCTTCTC
AT3G06740	TF binding site	107	115	9.361	+	CTCGCTTTC
AT3G06740	TF binding site	1418	1426	9.068	-	CTCGTTGTC
AT5G13600	TF binding site	459	467	9.678	-	CTTCCTTTC
AT5G13600	TF binding site	1714	1722	9.162	-	CTTCTTTTC
AT1G61210	TF binding site	1974	1982	8.897	+	CTTCTTCTC
AT4G24090	TF binding site	581	589	8.897	+	CTTCTTCTC
AT4G24090	TF binding site	604	612	8.897	+	CTTCTTCTC
AT4G24090	TF binding site	717	725	9.526	+	CTCCTTTTC
AT2G32470	TF binding site	108	116	9.526	+	CTCCTTTTC
AT3G52660	TF binding site	790	798	9.096	-	CTCGCTCTC
AT3G03050	TF binding site	1676	1684	8.997	+	CTTGCTTTC
AT3G43900	TF binding site	1420	1428	9.749	-	CTCCTTGTC
AT2G31810	TF binding site	1445	1453	8.897	+	CTTCTTCTC
AT3G04970	TF binding site	84	92	9.261	-	CTCCTTCTC
AT3G04970	TF binding site	123	131	8.897	-	CTTCTTCTC
AT3G04970	TF binding site	162	170	9.414	-	CTTCCTCTC
AT3G04970	TF binding site	693	701	10.042	-	CTCCCTTTC
AT5G52815	TF binding site	529	537	9.414	+	CTTCCTCTC
AT5G52815	TF binding site	565	573	8.897	+	CTTCTTCTC
AT5G52815	TF binding site	1115	1123	9.778	-	CTCCCTCTC
AT1G04810	TF binding site	728	736	9.526	+	CTCCTTTTC
AT2G29070	TF binding site	433	441	9.584	-	CTCGCTGTC
AT2G29070	TF binding site	1390	1398	9.778	-	CTCCCTCTC
AT2G29070	TF binding site	1991	1999	8.897	+	CTTCTTCTC
AT2G13430	TF binding site	78	86	9.162	-	CTTCTTTTC
AT2G13430	TF binding site	146	154	9.096	-	CTCGCTCTC
AT2G13430	TF binding site	999	1007	9.261	-	CTCCTTCTC
AT2G13430	TF binding site	1037	1045	9.778	-	CTCCCTCTC
AT1G20875	TF binding site	662	670	9.678	+	CTTCCTTTC
AT1G20875	TF binding site	1124	1132	9.414	-	CTTCCTCTC
AT3G14470	TF binding site	51	59	8.897	+	CTTCTTCTC
AT2G42350	TF binding site	587	595	9.778	+	CTCCCTCTC
AT1G34210	TF binding site	1923	1931	9.414	+	CTTCCTCTC
AT3G60130	TF binding site	556	564	8.897	-	CTTCTTCTC
AT1G27450	TF binding site	1326	1334	8.897	-	CTTCTTCTC
AT1G27450	TF binding site	1411	1419	9.678	-	CTTCCTTTC
AT4G10140	TF binding site	11	19	8.897	+	CTTCTTCTC
AT2G25590	TF binding site	1107	1115	9.162	+	CTTCTTTTC
AT4G02120	TF binding site	80	88	9.678	-	CTTCCTTTC
AT4G02120	TF binding site	207	215	9.261	-	CTCCTTCTC
AT1G69400	TF binding site	310	318	9.096	-	CTCGCTCTC
AT1G15390	TF binding site	393	401	8.897	-	CTTCTTCTC
AT1G15390	TF binding site	459	467	9.678	+	CTTCCTTTC
AT4G23150	TF binding site	501	509	9.778	-	CTCCCTCTC
AT1G51920	TF binding site	731	739	9.678	+	CTTCCTTTC
AT1G51920	TF binding site	1173	1181	9.678	-	CTTCCTTTC
AT4G21110	TF binding site	517	525	9.778	+	CTCCCTCTC
AT3G46200	TF binding site	1835	1843	9.414	-	CTTCCTCTC
AT2G32650	TF binding site	1627	1635	9.778	-	CTCCCTCTC
ATMG01230	TF binding site	1464	1472	9.162	+	CTTCTTTTC
AT1G48990	TF binding site	292	300	8.897	+	CTTCTTCTC
AT4G17150	TF binding site	7	15	8.997	-	CTTGCTTTC
AT3G17750	TF binding site	1682	1690	8.997	-	CTTGCTTTC
AT2G25950	TF binding site	249	257	9.414	-	CTTCCTCTC
AT4G39270	TF binding site	466	474	9.162	-	CTTCTTTTC
AT3G24840	TF binding site	1969	1977	8.897	+	CTTCTTCTC
AT4G37420	TF binding site	434	442	9.261	-	CTCCTTCTC
AT4G37420	TF binding site	1396	1404	9.261	-	CTCCTTCTC
AT5G53510	TF binding site	1138	1146	8.897	-	CTTCTTCTC
AT2G07674	TF binding site	477	485	8.997	+	CTTGCTTTC
AT3G14340	TF binding site	1114	1122	8.897	-	CTTCTTCTC
AT3G02490	TF binding site	1348	1356	9.162	+	CTTCTTTTC
AT5G38070	TF binding site	466	474	9.385	+	CTTCTTGTC
AT3G23770	TF binding site	1052	1060	9.261	+	CTCCTTCTC
AT3G63230	TF binding site	694	702	9.778	-	CTCCCTCTC
AT3G43540	TF binding site	345	353	9.678	+	CTTCCTTTC
AT3G15790	TF binding site	573	581	9.261	+	CTCCTTCTC
AT1G27150	TF binding site	730	738	9.778	+	CTCCCTCTC
AT1G27150	TF binding site	953	961	9.261	+	CTCCTTCTC
AT1G27150	TF binding site	1183	1191	9.385	+	CTTCTTGTC
AT5G26692	TF binding site	604	612	8.897	-	CTTCTTCTC
AT5G26692	TF binding site	1656	1664	9.778	+	CTCCCTCTC
AT4G31075	TF binding site	847	855	9.162	+	CTTCTTTTC
AT3G11170	TF binding site	833	841	8.937	-	CTCCCCGTC
AT3G11170	TF binding site	1024	1032	9.162	+	CTTCTTTTC
AT1G79110	TF binding site	92	100	9.162	+	CTTCTTTTC
AT1G50840	TF binding site	708	716	8.897	+	CTTCTTCTC
AT2G07713	TF binding site	512	520	9.162	+	CTTCTTTTC
AT2G07713	TF binding site	900	908	8.897	+	CTTCTTCTC
AT2G07713	TF binding site	1567	1575	8.997	+	CTTGCTTTC
AT3G23350	TF binding site	483	491	9.385	+	CTTCTTGTC
AT3G23350	TF binding site	554	562	9.162	-	CTTCTTTTC
AT3G15578	TF binding site	1547	1555	8.897	+	CTTCTTCTC
AT2G01280	TF binding site	674	682	9.778	-	CTCCCTCTC
AT2G01280	TF binding site	860	868	9.678	+	CTTCCTTTC
AT2G01280	TF binding site	1815	1823	8.897	+	CTTCTTCTC
AT5G52830	TF binding site	1887	1895	9.162	-	CTTCTTTTC
AT5G11110	TF binding site	541	549	9.361	-	CTCGCTTTC
AT5G11110	TF binding site	1074	1082	9.385	+	CTTCTTGTC
AT5G11110	TF binding site	1243	1251	9.162	+	CTTCTTTTC
AT2G34200	TF binding site	722	730	10.042	+	CTCCCTTTC
AT3G48420	TF binding site	428	436	9.778	+	CTCCCTCTC
AT3G48420	TF binding site	1809	1817	8.897	-	CTTCTTCTC
AT2G44195	TF binding site	1768	1776	9.526	+	CTCCTTTTC
AT2G46820	TF binding site	125	133	8.897	-	CTTCTTCTC
AT2G47844	TF binding site	465	473	8.897	+	CTTCTTCTC
AT2G47844	TF binding site	1721	1729	9.385	-	CTTCTTGTC
AT3G05727	TF binding site	1199	1207	8.897	+	CTTCTTCTC
AT3G09530	TF binding site	273	281	8.897	+	CTTCTTCTC
AT3G01460	TF binding site	23	31	9.902	-	CTTCCTGTC
AT3G01460	TF binding site	1355	1363	8.897	-	CTTCTTCTC
AT2G35738	TF binding site	1922	1930	8.897	+	CTTCTTCTC
AT1G69520	TF binding site	37	45	9.162	-	CTTCTTTTC
AT2G23420	TF binding site	300	308	9.385	+	CTTCTTGTC
AT2G23420	TF binding site	428	436	9.414	+	CTTCCTCTC
AT1G24090	TF binding site	843	851	9.414	-	CTTCCTCTC
AT1G09640	TF binding site	69	77	9.678	+	CTTCCTTTC
AT1G09640	TF binding site	1742	1750	9.526	-	CTCCTTTTC
AT2G18410	TF binding site	1809	1817	9.261	+	CTCCTTCTC
AT1G08310	TF binding site	364	372	9.526	+	CTCCTTTTC
AT2G17380	TF binding site	282	290	9.385	-	CTTCTTGTC
ATMG00420	TF binding site	361	369	9.678	-	CTTCCTTTC
AT2G29050	TF binding site	333	341	9.162	+	CTTCTTTTC
AT2G29050	TF binding site	1494	1502	9.096	+	CTCGCTCTC
AT1G11110	TF binding site	1177	1185	8.897	-	CTTCTTCTC
AT1G11110	TF binding site	1302	1310	8.897	-	CTTCTTCTC
AT3G28850	TF binding site	1657	1665	8.897	+	CTTCTTCTC
AT2G16240	TF binding site	922	930	9.678	-	CTTCCTTTC
AT3G06020	TF binding site	1872	1880	9.778	+	CTCCCTCTC
AT4G17940	TF binding site	411	419	9.361	-	CTCGCTTTC
AT1G21370	TF binding site	421	429	9.526	-	CTCCTTTTC
AT1G51490	TF binding site	1504	1512	9.414	+	CTTCCTCTC
AT2G18320	TF binding site	1442	1450	9.162	-	CTTCTTTTC
AT2G30105	TF binding site	20	28	9.678	+	CTTCCTTTC
AT3G18620	TF binding site	1977	1985	8.897	+	CTTCTTCTC
AT4G37560	TF binding site	1808	1816	9.385	+	CTTCTTGTC
AT5G04290	TF binding site	7	15	9.414	+	CTTCCTCTC
AT4G31780	TF binding site	565	573	8.897	-	CTTCTTCTC
AT2G39910	TF binding site	1570	1578	9.678	-	CTTCCTTTC
AT3G15358	TF binding site	1026	1034	9.749	-	CTCCTTGTC
AT1G68960	TF binding site	237	245	8.937	-	CTCCCGGTC
AT1G68960	TF binding site	1186	1194	8.997	+	CTTGCTTTC
AT5G41180	TF binding site	1848	1856	8.897	+	CTTCTTCTC
AT5G62670	TF binding site	367	375	9.678	+	CTTCCTTTC
AT3G46860	TF binding site	1084	1092	8.897	-	CTTCTTCTC
AT1G75040	TF binding site	728	736	9.414	+	CTTCCTCTC
AT1G27270	TF binding site	499	507	9.678	+	CTTCCTTTC
AT1G07985	TF binding site	1474	1482	8.897	+	CTTCTTCTC
AT5G06910	TF binding site	1393	1401	9.068	-	CTCGTTGTC
AT4G39985	TF binding site	1391	1399	9.902	+	CTTCCTGTC
AT1G15510	TF binding site	980	988	8.897	+	CTTCTTCTC
AT3G51740	TF binding site	1060	1068	8.897	-	CTTCTTCTC
AT3G51390	TF binding site	178	186	9.162	+	CTTCTTTTC
AT2G43330	TF binding site	1830	1838	9.361	-	CTCGCTTTC
AT1G35516	TF binding site	1273	1281	9.385	+	CTTCTTGTC
AT1G52580	TF binding site	450	458	8.897	+	CTTCTTCTC
AT1G52580	TF binding site	635	643	8.997	+	CTTGCTTTC
AT1G52580	TF binding site	1836	1844	9.096	-	CTCGCTCTC
AT3G48720	TF binding site	255	263	8.897	+	CTTCTTCTC
AT1G22210	TF binding site	952	960	8.897	-	CTTCTTCTC
AT1G22210	TF binding site	1148	1156	9.261	-	CTCCTTCTC
AT5G38220	TF binding site	1820	1828	9.162	-	CTTCTTTTC
AT3G14452	TF binding site	554	562	9.261	-	CTCCTTCTC
AT3G14452	TF binding site	1361	1369	10.042	-	CTCCCTTTC
AT2G25605	TF binding site	854	862	9.261	-	CTCCTTCTC
AT2G25605	TF binding site	1294	1302	8.897	+	CTTCTTCTC
AT5G21090	TF binding site	837	845	9.414	+	CTTCCTCTC
AT5G21090	TF binding site	1980	1988	9.526	-	CTCCTTTTC
AT1G33230	TF binding site	264	272	9.414	+	CTTCCTCTC
AT5G07930	TF binding site	297	305	9.778	-	CTCCCTCTC
AT4G18770	TF binding site	496	504	8.897	-	CTTCTTCTC
AT4G18770	TF binding site	617	625	9.162	+	CTTCTTTTC
AT4G18770	TF binding site	1019	1027	9.385	-	CTTCTTGTC
AT2G46220	TF binding site	1222	1230	9.068	+	CTCGTTGTC
AT5G01850	TF binding site	1944	1952	9.162	-	CTTCTTTTC
AT2G43370	TF binding site	1535	1543	8.897	-	CTTCTTCTC
AT1G20600	TF binding site	583	591	9.385	+	CTTCTTGTC
AT1G14755	TF binding site	317	325	9.261	+	CTCCTTCTC
AT1G14755	TF binding site	1926	1934	9.526	-	CTCCTTTTC
AT5G27807	TF binding site	276	284	9.414	-	CTTCCTCTC
AT5G27807	TF binding site	1864	1872	9.414	+	CTTCCTCTC
AT5G63720	TF binding site	1944	1952	9.261	+	CTCCTTCTC
AT2G17705	TF binding site	596	604	9.385	-	CTTCTTGTC
AT2G17705	TF binding site	647	655	8.897	-	CTTCTTCTC
AT3G22060	TF binding site	403	411	9.261	+	CTCCTTCTC
AT3G22060	TF binding site	1152	1160	8.897	-	CTTCTTCTC
AT5G27830	TF binding site	706	714	8.897	+	CTTCTTCTC
AT4G05020	TF binding site	825	833	8.897	+	CTTCTTCTC
AT2G30380	TF binding site	327	335	8.897	+	CTTCTTCTC
AT2G30380	TF binding site	950	958	9.749	-	CTCCTTGTC
AT1G64550	TF binding site	1414	1422	9.414	-	CTTCCTCTC
AT5G02660	TF binding site	226	234	9.385	+	CTTCTTGTC
AT3G49100	TF binding site	1160	1168	9.261	+	CTCCTTCTC
AT5G48775	TF binding site	1715	1723	9.678	+	CTTCCTTTC
AT3G28770	TF binding site	1030	1038	8.897	+	CTTCTTCTC
AT3G44240	TF binding site	1947	1955	9.096	+	CTCGCTCTC
AT1G53880	TF binding site	1448	1456	9.902	+	CTTCCTGTC
AT4G35660	TF binding site	1695	1703	9.749	+	CTCCTTGTC
AT1G43020	TF binding site	1637	1645	9.385	-	CTTCTTGTC
AT1G43020	TF binding site	1910	1918	8.897	+	CTTCTTCTC
AT3G01750	TF binding site	1146	1154	9.526	-	CTCCTTTTC
AT5G57970	TF binding site	1737	1745	8.897	-	CTTCTTCTC
AT3G15536	TF binding site	1451	1459	9.414	+	CTTCCTCTC
AT3G26710	TF binding site	1429	1437	10.266	+	CTCCCTGTC
AT1G71010	TF binding site	1564	1572	8.897	+	CTTCTTCTC
AT1G71010	TF binding site	1959	1967	9.261	-	CTCCTTCTC
AT4G26790	TF binding site	615	623	8.897	+	CTTCTTCTC
AT2G01905	TF binding site	1694	1702	9.068	+	CTCGTTGTC
AT1G20630	TF binding site	1716	1724	9.678	+	CTTCCTTTC
AT2G46430	TF binding site	446	454	9.526	+	CTCCTTTTC
AT5G54365	TF binding site	1450	1458	9.096	+	CTCGCTCTC
AT5G48543	TF binding site	1952	1960	9.162	+	CTTCTTTTC
AT4G14860	TF binding site	670	678	8.997	+	CTTGCTTTC
AT1G26945	TF binding site	852	860	9.526	+	CTCCTTTTC
AT1G72690	TF binding site	1234	1242	9.385	+	CTTCTTGTC
ATCG00630	TF binding site	1035	1043	10.042	+	CTCCCTTTC
ATCG00630	TF binding site	1218	1226	8.997	+	CTTGCTTTC
AT1G14680	TF binding site	851	859	9.678	+	CTTCCTTTC
AT1G14680	TF binding site	1524	1532	8.897	+	CTTCTTCTC
AT1G18730	TF binding site	943	951	8.897	-	CTTCTTCTC
AT2G19000	TF binding site	496	504	8.897	-	CTTCTTCTC
AT2G19000	TF binding site	561	569	8.897	+	CTTCTTCTC
AT2G41460	TF binding site	1973	1981	9.414	+	CTTCCTCTC
AT1G75160	TF binding site	99	107	9.162	+	CTTCTTTTC
AT1G75160	TF binding site	678	686	9.526	+	CTCCTTTTC
AT3G22810	TF binding site	1793	1801	9.22	-	CTTGCTGTC
AT3G22810	TF binding site	1973	1981	9.778	+	CTCCCTCTC
AT3G22810	TF binding site	1989	1997	9.068	+	CTCGTTGTC
AT1G26090	TF binding site	1490	1498	9.678	+	CTTCCTTTC
AT1G66420	TF binding site	608	616	8.897	+	CTTCTTCTC
AT1G66420	TF binding site	824	832	9.414	-	CTTCCTCTC
AT1G59660	TF binding site	24	32	9.162	+	CTTCTTTTC
AT1G59660	TF binding site	1444	1452	9.261	+	CTCCTTCTC
AT3G18960	TF binding site	1270	1278	9.261	+	CTCCTTCTC
AT4G15360	TF binding site	1563	1571	9.385	-	CTTCTTGTC
AT1G68390	TF binding site	920	928	9.162	-	CTTCTTTTC
AT1G10720	TF binding site	239	247	8.897	+	CTTCTTCTC
AT5G49400	TF binding site	1401	1409	9.22	-	CTTGCTGTC
AT4G15415	TF binding site	46	54	9.261	+	CTCCTTCTC
AT4G15415	TF binding site	91	99	9.778	+	CTCCCTCTC
AT4G16360	TF binding site	771	779	8.897	-	CTTCTTCTC
AT3G25585	TF binding site	270	278	9.385	+	CTTCTTGTC
AT1G67670	TF binding site	368	376	9.385	+	CTTCTTGTC
AT3G43260	TF binding site	655	663	9.261	+	CTCCTTCTC
AT5G44220	TF binding site	12	20	8.997	-	CTTGCTTTC
AT4G14750	TF binding site	1613	1621	8.897	+	CTTCTTCTC
AT1G11410	TF binding site	786	794	9.162	-	CTTCTTTTC
AT4G24231	TF binding site	1974	1982	9.162	-	CTTCTTTTC
AT3G21770	TF binding site	833	841	8.897	+	CTTCTTCTC
AT3G17120	TF binding site	900	908	9.778	-	CTCCCTCTC
AT1G02300	TF binding site	482	490	9.414	-	CTTCCTCTC
AT1G02300	TF binding site	848	856	9.584	-	CTCGCTGTC
AT1G02300	TF binding site	1392	1400	9.678	+	CTTCCTTTC
AT3G22590	TF binding site	544	552	9.778	-	CTCCCTCTC
AT3G14930	TF binding site	843	851	9.261	-	CTCCTTCTC
AT4G18197	TF binding site	441	449	9.162	+	CTTCTTTTC
AT4G18197	TF binding site	639	647	8.897	+	CTTCTTCTC
AT4G18197	TF binding site	1249	1257	9.162	-	CTTCTTTTC
AT1G27460	TF binding site	88	96	8.897	+	CTTCTTCTC
AT4G34330	TF binding site	585	593	9.385	-	CTTCTTGTC
AT1G16650	TF binding site	143	151	9.096	-	CTCGCTCTC
AT1G16650	TF binding site	1804	1812	9.414	-	CTTCCTCTC
AT3G59700	TF binding site	420	428	9.162	-	CTTCTTTTC
AT5G23380	TF binding site	1837	1845	9.162	-	CTTCTTTTC
AT1G02410	TF binding site	1342	1350	9.902	-	CTTCCTGTC
AT2G45161	TF binding site	1211	1219	8.897	-	CTTCTTCTC
AT2G45161	TF binding site	1331	1339	9.414	-	CTTCCTCTC
AT4G32540	TF binding site	30	38	8.897	-	CTTCTTCTC
AT1G04420	TF binding site	936	944	9.414	+	CTTCCTCTC
AT1G49260	TF binding site	1130	1138	9.162	-	CTTCTTTTC
AT3G29791	TF binding site	1376	1384	9.902	+	CTTCCTGTC
AT4G24010	TF binding site	522	530	9.068	+	CTCGTTGTC
AT2G36970	TF binding site	377	385	9.678	+	CTTCCTTTC
AT1G23147	TF binding site	1046	1054	10.266	+	CTCCCTGTC
AT1G23147	TF binding site	1072	1080	9.414	+	CTTCCTCTC
AT1G23147	TF binding site	1308	1316	9.414	-	CTTCCTCTC
AT5G07280	TF binding site	206	214	9.261	+	CTCCTTCTC
AT1G17460	TF binding site	1991	1999	9.361	-	CTCGCTTTC
AT3G51240	TF binding site	811	819	9.162	+	CTTCTTTTC
AT5G38850	TF binding site	931	939	9.162	-	CTTCTTTTC
AT5G38850	TF binding site	1060	1068	9.162	-	CTTCTTTTC
AT5G50950	TF binding site	1793	1801	8.897	+	CTTCTTCTC
AT1G02110	TF binding site	1617	1625	9.526	-	CTCCTTTTC
AT5G65900	TF binding site	732	740	9.261	-	CTCCTTCTC
AT5G65900	TF binding site	874	882	9.414	-	CTTCCTCTC
AT3G53830	TF binding site	161	169	9.526	-	CTCCTTTTC
AT5G13845	TF binding site	1332	1340	8.897	-	CTTCTTCTC
AT2G28315	TF binding site	275	283	9.261	+	CTCCTTCTC
AT1G15840	TF binding site	154	162	9.414	-	CTTCCTCTC
AT5G22830	TF binding site	1392	1400	8.897	+	CTTCTTCTC
AT5G26830	TF binding site	1318	1326	9.385	+	CTTCTTGTC
AT3G27845	TF binding site	643	651	8.897	+	CTTCTTCTC
AT3G27845	TF binding site	1860	1868	9.385	+	CTTCTTGTC
AT5G65440	TF binding site	838	846	8.897	-	CTTCTTCTC
AT5G65440	TF binding site	920	928	8.897	-	CTTCTTCTC
AT5G65440	TF binding site	1947	1955	8.897	+	CTTCTTCTC
AT3G02070	TF binding site	657	665	8.897	+	CTTCTTCTC
AT3G02070	TF binding site	781	789	9.162	+	CTTCTTTTC
AT3G02070	TF binding site	1856	1864	9.678	-	CTTCCTTTC
AT2G30060	TF binding site	1356	1364	9.162	-	CTTCTTTTC
AT5G14970	TF binding site	710	718	9.22	-	CTTGCTGTC
AT2G45590	TF binding site	611	619	8.897	+	CTTCTTCTC
AT2G45590	TF binding site	1200	1208	9.526	+	CTCCTTTTC
AT2G45590	TF binding site	1701	1709	8.897	-	CTTCTTCTC
AT1G15980	TF binding site	557	565	9.749	+	CTCCTTGTC
AT1G66390	TF binding site	574	582	10.042	-	CTCCCTTTC
AT1G34150	TF binding site	219	227	9.526	+	CTCCTTTTC
AT5G15640	TF binding site	369	377	9.261	+	CTCCTTCTC
AT5G15640	TF binding site	1146	1154	8.897	+	CTTCTTCTC
AT1G80810	TF binding site	1516	1524	8.897	+	CTTCTTCTC
AT2G41590	TF binding site	1336	1344	10.042	-	CTCCCTTTC
AT2G07745	TF binding site	821	829	8.997	+	CTTGCTTTC
AT1G28920	TF binding site	802	810	9.162	-	CTTCTTTTC
AT2G38840	TF binding site	746	754	8.897	+	CTTCTTCTC
AT2G34320	TF binding site	126	134	9.162	-	CTTCTTTTC
AT3G53060	TF binding site	103	111	8.897	+	CTTCTTCTC
AT2G39930	TF binding site	251	259	9.778	+	CTCCCTCTC
AT2G39930	TF binding site	290	298	9.385	+	CTTCTTGTC
AT2G27720	TF binding site	1016	1024	8.897	-	CTTCTTCTC
AT1G11860	TF binding site	155	163	9.261	+	CTCCTTCTC
AT2G35140	TF binding site	1867	1875	8.937	-	CTCCCCGTC
AT4G02390	TF binding site	1753	1761	9.526	+	CTCCTTTTC
AT5G22650	TF binding site	551	559	8.897	-	CTTCTTCTC
AT5G22650	TF binding site	1477	1485	8.897	+	CTTCTTCTC
AT2G18500	TF binding site	1227	1235	8.997	-	CTTGCTTTC
AT3G21490	TF binding site	146	154	9.261	-	CTCCTTCTC
AT3G21490	TF binding site	658	666	8.897	+	CTTCTTCTC
AT5G38860	TF binding site	479	487	9.526	+	CTCCTTTTC
AT4G36920	TF binding site	397	405	9.414	+	CTTCCTCTC
AT4G36920	TF binding site	527	535	10.042	+	CTCCCTTTC
AT3G51650	TF binding site	28	36	9.162	-	CTTCTTTTC
AT3G51650	TF binding site	1953	1961	8.897	+	CTTCTTCTC
AT2G24735	TF binding site	744	752	9.414	+	CTTCCTCTC
AT1G54350	TF binding site	1897	1905	9.068	+	CTCGTTGTC
AT4G26542	TF binding site	742	750	8.897	-	CTTCTTCTC
AT4G26542	TF binding site	1989	1997	9.526	+	CTCCTTTTC
AT1G58160	TF binding site	1430	1438	9.162	-	CTTCTTTTC
AT5G20680	TF binding site	1369	1377	9.162	-	CTTCTTTTC
AT1G35540	TF binding site	1030	1038	9.22	-	CTTGCTGTC
AT1G36675	TF binding site	154	162	9.385	+	CTTCTTGTC
AT4G11110	TF binding site	957	965	9.261	+	CTCCTTCTC
AT4G08140	TF binding site	1310	1318	9.526	+	CTCCTTTTC
AT2G21470	TF binding site	340	348	9.162	-	CTTCTTTTC
AT2G21470	TF binding site	1310	1318	8.897	-	CTTCTTCTC
AT4G18900	TF binding site	1527	1535	9.096	+	CTCGCTCTC
AT5G58890	TF binding site	1034	1042	9.162	+	CTTCTTTTC
AT3G16260	TF binding site	78	86	9.261	+	CTCCTTCTC
AT1G73875	TF binding site	1362	1370	8.937	-	CTCCCCGTC
AT2G16890	TF binding site	1155	1163	9.162	+	CTTCTTTTC
AT3G08670	TF binding site	1991	1999	9.526	-	CTCCTTTTC
AT4G31210	TF binding site	173	181	8.997	-	CTTGCTTTC
AT4G31210	TF binding site	1659	1667	9.096	-	CTCGCTCTC
AT4G33390	TF binding site	898	906	9.414	-	CTTCCTCTC
AT3G20190	TF binding site	1327	1335	8.897	-	CTTCTTCTC
AT2G25600	TF binding site	1097	1105	9.414	-	CTTCCTCTC
AT3G09810	TF binding site	1670	1678	8.897	-	CTTCTTCTC
AT1G16830	TF binding site	92	100	8.897	-	CTTCTTCTC
AT1G16830	TF binding site	1881	1889	8.997	+	CTTGCTTTC
AT3G03170	TF binding site	1093	1101	9.162	+	CTTCTTTTC
AT3G03170	TF binding site	1537	1545	8.897	-	CTTCTTCTC
AT3G47750	TF binding site	1295	1303	9.526	+	CTCCTTTTC
AT5G56220	TF binding site	1744	1752	9.162	-	CTTCTTTTC
AT1G52530	TF binding site	1706	1714	9.526	-	CTCCTTTTC
AT5G08391	TF binding site	349	357	8.897	-	CTTCTTCTC
AT3G01560	TF binding site	543	551	8.997	-	CTTGCTTTC
AT3G01560	TF binding site	747	755	9.261	-	CTCCTTCTC
AT2G28590	TF binding site	227	235	8.897	+	CTTCTTCTC
AT2G28590	TF binding site	1348	1356	9.678	+	CTTCCTTTC
AT2G37000	TF binding site	426	434	9.385	-	CTTCTTGTC
AT2G37000	TF binding site	1081	1089	9.414	-	CTTCCTCTC
AT4G17370	TF binding site	1916	1924	9.162	+	CTTCTTTTC
AT5G01060	TF binding site	20	28	8.897	-	CTTCTTCTC
AT1G63580	TF binding site	156	164	9.162	+	CTTCTTTTC
AT1G63580	TF binding site	498	506	8.897	+	CTTCTTCTC
AT1G01600	TF binding site	1096	1104	8.897	-	CTTCTTCTC
AT5G20350	TF binding site	231	239	8.897	+	CTTCTTCTC
AT3G12977	TF binding site	305	313	8.897	-	CTTCTTCTC
AT1G62720	TF binding site	790	798	9.526	+	CTCCTTTTC
AT1G62720	TF binding site	1930	1938	9.096	+	CTCGCTCTC
AT1G36980	TF binding site	534	542	9.162	+	CTTCTTTTC
AT5G46830	TF binding site	851	859	8.897	+	CTTCTTCTC
AT5G46830	TF binding site	1333	1341	9.414	-	CTTCCTCTC
AT5G02260	TF binding site	1992	2000	9.778	+	CTCCCTCTC
AT5G38440	TF binding site	562	570	9.778	+	CTCCCTCTC
AT1G48960	TF binding site	1013	1021	9.385	-	CTTCTTGTC
AT1G71520	TF binding site	1290	1298	10.042	-	CTCCCTTTC
AT3G50460	TF binding site	706	714	8.897	+	CTTCTTCTC
AT3G07220	TF binding site	416	424	9.162	-	CTTCTTTTC
AT5G51230	TF binding site	488	496	9.902	+	CTTCCTGTC
AT5G51230	TF binding site	1498	1506	9.526	+	CTCCTTTTC
AT2G40480	TF binding site	1853	1861	8.897	+	CTTCTTCTC
AT2G40480	TF binding site	1951	1959	9.526	+	CTCCTTTTC
AT3G54230	TF binding site	265	273	9.414	-	CTTCCTCTC
AT3G27840	TF binding site	1928	1936	8.897	+	CTTCTTCTC
AT1G53120	TF binding site	877	885	9.678	-	CTTCCTTTC
AT1G53120	TF binding site	1057	1065	9.526	-	CTCCTTTTC
AT1G53120	TF binding site	1225	1233	9.096	+	CTCGCTCTC
AT1G53120	TF binding site	1234	1242	9.068	+	CTCGTTGTC
AT1G53120	TF binding site	1259	1267	9.414	-	CTTCCTCTC
AT1G01350	TF binding site	465	473	9.414	-	CTTCCTCTC
AT5G49130	TF binding site	849	857	9.778	-	CTCCCTCTC
AT1G21395	TF binding site	452	460	9.526	-	CTCCTTTTC
AT5G40670	TF binding site	1457	1465	9.778	+	CTCCCTCTC
AT1G80150	TF binding site	305	313	9.526	+	CTCCTTTTC
AT1G26797	TF binding site	52	60	9.584	+	CTCGCTGTC
AT1G26797	TF binding site	401	409	9.749	+	CTCCTTGTC
AT1G26558	TF binding site	221	229	8.997	-	CTTGCTTTC
AT1G49530	TF binding site	446	454	8.897	-	CTTCTTCTC
AT1G18486	TF binding site	319	327	9.678	-	CTTCCTTTC
AT1G12880	TF binding site	251	259	9.385	+	CTTCTTGTC
AT1G08090	TF binding site	1614	1622	9.162	-	CTTCTTTTC
AT5G27650	TF binding site	401	409	8.937	-	CTCCCTGTA
AT2G36916	TF binding site	1719	1727	8.897	-	CTTCTTCTC
AT4G02900	TF binding site	1723	1731	8.897	-	CTTCTTCTC
AT4G02900	TF binding site	1992	2000	8.897	-	CTTCTTCTC
AT5G53100	TF binding site	1977	1985	8.897	-	CTTCTTCTC
AT1G13220	TF binding site	147	155	8.897	+	CTTCTTCTC
AT1G13220	TF binding site	335	343	9.162	-	CTTCTTTTC
AT5G10460	TF binding site	557	565	8.897	-	CTTCTTCTC
AT5G10460	TF binding site	1465	1473	8.897	-	CTTCTTCTC
AT1G73780	TF binding site	481	489	8.897	+	CTTCTTCTC
AT1G73780	TF binding site	1537	1545	9.678	-	CTTCCTTTC
AT5G16170	TF binding site	650	658	9.162	+	CTTCTTTTC
AT3G55005	TF binding site	450	458	9.261	+	CTCCTTCTC
AT3G55005	TF binding site	558	566	8.897	+	CTTCTTCTC
AT3G55005	TF binding site	750	758	8.897	-	CTTCTTCTC
AT5G19190	TF binding site	1916	1924	9.778	+	CTCCCTCTC
AT1G21910	TF binding site	1931	1939	9.414	+	CTTCCTCTC
AT1G75190	TF binding site	1058	1066	9.902	+	CTTCCTGTC
AT4G27870	TF binding site	1283	1291	9.162	-	CTTCTTTTC
AT3G48750	TF binding site	568	576	9.778	-	CTCCCTCTC
AT3G07500	TF binding site	772	780	9.526	+	CTCCTTTTC
AT3G07500	TF binding site	796	804	9.385	+	CTTCTTGTC
AT3G07500	TF binding site	820	828	8.897	+	CTTCTTCTC
AT1G12940	TF binding site	1901	1909	9.261	+	CTCCTTCTC
AT1G03990	TF binding site	722	730	9.526	-	CTCCTTTTC
AT3G23960	TF binding site	1623	1631	9.162	+	CTTCTTTTC
AT5G23140	TF binding site	898	906	9.162	-	CTTCTTTTC
AT1G23440	TF binding site	41	49	10.042	-	CTCCCTTTC
AT1G23440	TF binding site	431	439	9.749	-	CTCCTTGTC
AT1G23440	TF binding site	539	547	8.897	-	CTTCTTCTC
AT5G60550	TF binding site	885	893	10.042	+	CTCCCTTTC
AT2G07764	TF binding site	316	324	9.162	-	CTTCTTTTC
AT2G07764	TF binding site	469	477	9.096	-	CTCGCTCTC
AT2G07764	TF binding site	1506	1514	8.897	+	CTTCTTCTC
AT5G41770	TF binding site	1105	1113	9.096	-	CTCGCTCTC
AT5G41770	TF binding site	1378	1386	9.162	-	CTTCTTTTC
AT4G25660	TF binding site	1457	1465	9.385	+	CTTCTTGTC
AT2G24520	TF binding site	1063	1071	8.897	-	CTTCTTCTC
AT2G13960	TF binding site	1972	1980	9.261	+	CTCCTTCTC
AT5G38344	TF binding site	416	424	9.261	-	CTCCTTCTC
AT5G08500	TF binding site	549	557	9.902	-	CTTCCTGTC
AT3G60810	TF binding site	170	178	9.068	-	CTCGTTGTC
AT3G63420	TF binding site	964	972	9.162	-	CTTCTTTTC
AT4G09587	TF binding site	1394	1402	9.678	-	CTTCCTTTC
AT4G09587	TF binding site	1948	1956	9.22	-	CTTGCTGTC
AT5G25430	TF binding site	1786	1794	9.162	+	CTTCTTTTC
AT1G15330	TF binding site	684	692	9.261	-	CTCCTTCTC
AT1G19930	TF binding site	121	129	8.897	+	CTTCTTCTC
AT1G19930	TF binding site	1538	1546	9.678	-	CTTCCTTTC
AT1G62520	TF binding site	1341	1349	9.385	-	CTTCTTGTC
AT3G52535	TF binding site	1184	1192	8.897	+	CTTCTTCTC
AT3G21350	TF binding site	1981	1989	9.096	+	CTCGCTCTC
AT1G23170	TF binding site	480	488	9.385	-	CTTCTTGTC
AT1G71150	TF binding site	1314	1322	9.414	-	CTTCCTCTC
AT2G36140	TF binding site	904	912	9.526	+	CTCCTTTTC
AT2G36140	TF binding site	1141	1149	9.162	+	CTTCTTTTC
AT2G36140	TF binding site	1424	1432	8.897	-	CTTCTTCTC
AT3G11825	TF binding site	1190	1198	8.897	-	CTTCTTCTC
AT3G11825	TF binding site	1258	1266	9.414	-	CTTCCTCTC
AT2G31820	TF binding site	1723	1731	8.897	+	CTTCTTCTC
AT5G55000	TF binding site	1821	1829	9.385	+	CTTCTTGTC
AT4G01023	TF binding site	1722	1730	8.897	+	CTTCTTCTC
AT3G17690	TF binding site	248	256	8.897	+	CTTCTTCTC
AT3G17690	TF binding site	663	671	9.22	+	CTTGCTGTC
AT3G17690	TF binding site	1050	1058	9.385	-	CTTCTTGTC
AT1G10220	TF binding site	266	274	8.897	-	CTTCTTCTC
AT1G70060	TF binding site	857	865	9.678	-	CTTCCTTTC
AT5G58420	TF binding site	1386	1394	9.902	-	CTTCCTGTC
AT4G22310	TF binding site	184	192	9.385	+	CTTCTTGTC
AT2G23050	TF binding site	1196	1204	8.897	+	CTTCTTCTC
AT5G37130	TF binding site	729	737	9.261	+	CTCCTTCTC
AT2G40850	TF binding site	47	55	8.897	-	CTTCTTCTC
AT5G60600	TF binding site	31	39	8.897	+	CTTCTTCTC
AT5G55840	TF binding site	1081	1089	8.897	+	CTTCTTCTC
AT5G55840	TF binding site	1319	1327	10.042	+	CTCCCTTTC
AT5G54370	TF binding site	573	581	9.096	+	CTCGCTCTC
AT3G49780	TF binding site	183	191	9.526	-	CTCCTTTTC
AT2G19360	TF binding site	573	581	9.261	+	CTCCTTCTC
AT2G19360	TF binding site	678	686	9.261	+	CTCCTTCTC
AT3G20610	TF binding site	741	749	9.162	+	CTTCTTTTC
AT3G56730	TF binding site	172	180	9.261	-	CTCCTTCTC
AT4G12850	TF binding site	1219	1227	9.385	-	CTTCTTGTC
AT5G01595	TF binding site	1334	1342	8.997	+	CTTGCTTTC
AT4G25810	TF binding site	1278	1286	9.385	-	CTTCTTGTC
AT4G25810	TF binding site	1941	1949	9.414	+	CTTCCTCTC
AT1G22660	TF binding site	610	618	9.678	-	CTTCCTTTC
AT5G59690	TF binding site	418	426	9.526	-	CTCCTTTTC
AT5G47780	TF binding site	1804	1812	8.897	+	CTTCTTCTC
AT3G03060	TF binding site	827	835	8.897	+	CTTCTTCTC
AT3G03060	TF binding site	1047	1055	9.096	+	CTCGCTCTC
AT2G05400	TF binding site	802	810	9.385	-	CTTCTTGTC
AT2G05400	TF binding site	810	818	9.162	-	CTTCTTTTC
AT1G76770	TF binding site	188	196	8.897	+	CTTCTTCTC
AT3G31900	TF binding site	1126	1134	9.162	+	CTTCTTTTC
AT1G19120	TF binding site	855	863	9.162	-	CTTCTTTTC
AT5G35732	TF binding site	269	277	9.678	+	CTTCCTTTC
AT5G35732	TF binding site	1578	1586	10.266	+	CTCCCTGTC
AT2G47410	TF binding site	28	36	8.897	-	CTTCTTCTC
AT2G47410	TF binding site	1036	1044	9.385	-	CTTCTTGTC
AT2G47410	TF binding site	1182	1190	9.385	+	CTTCTTGTC
AT2G34540	TF binding site	1016	1024	9.162	+	CTTCTTTTC
AT2G34540	TF binding site	1024	1032	8.997	+	CTTGCTTTC
AT2G34540	TF binding site	1067	1075	9.162	+	CTTCTTTTC
AT5G37660	TF binding site	28	36	8.897	-	CTTCTTCTC
AT3G42940	TF binding site	154	162	9.385	+	CTTCTTGTC
AT3G42940	TF binding site	1587	1595	8.897	-	CTTCTTCTC
AT3G10950	TF binding site	233	241	9.385	-	CTTCTTGTC
AT3G10950	TF binding site	406	414	9.678	+	CTTCCTTTC
AT1G74410	TF binding site	1490	1498	8.897	-	CTTCTTCTC
AT3G27590	TF binding site	1499	1507	8.897	-	CTTCTTCTC
AT3G04320	TF binding site	137	145	9.162	+	CTTCTTTTC
AT1G58070	TF binding site	90	98	9.902	+	CTTCCTGTC
AT1G58070	TF binding site	165	173	8.997	+	CTTGCTTTC
AT1G58070	TF binding site	584	592	9.096	-	CTCGCTCTC
AT5G06510	TF binding site	1983	1991	9.261	+	CTCCTTCTC
AT1G64000	TF binding site	1896	1904	9.526	-	CTCCTTTTC
AT5G09590	TF binding site	1242	1250	9.162	+	CTTCTTTTC
AT4G39960	TF binding site	4	12	9.414	-	CTTCCTCTC
AT1G22860	TF binding site	363	371	9.678	-	CTTCCTTTC
AT1G30230	TF binding site	685	693	9.162	-	CTTCTTTTC
AT4G24080	TF binding site	340	348	8.997	-	CTTGCTTTC
AT4G24080	TF binding site	1959	1967	8.897	+	CTTCTTCTC
AT4G24080	TF binding site	1982	1990	8.897	+	CTTCTTCTC
AT4G28397	TF binding site	580	588	9.414	+	CTTCCTCTC
AT1G11593	TF binding site	1028	1036	8.897	-	CTTCTTCTC
AT4G24280	TF binding site	841	849	9.678	+	CTTCCTTTC
AT1G33340	TF binding site	88	96	9.778	+	CTCCCTCTC
AT4G34210	TF binding site	60	68	9.162	-	CTTCTTTTC
AT3G49840	TF binding site	851	859	8.897	-	CTTCTTCTC
AT3G49840	TF binding site	1339	1347	9.096	-	CTCGCTCTC
AT5G14450	TF binding site	1230	1238	9.385	+	CTTCTTGTC
AT1G19990	TF binding site	62	70	9.385	-	CTTCTTGTC
AT4G04080	TF binding site	19	27	9.22	+	CTTGCTGTC
AT3G15930	TF binding site	474	482	9.162	-	CTTCTTTTC
AT3G15930	TF binding site	1421	1429	9.414	-	CTTCCTCTC
AT3G15930	TF binding site	1535	1543	8.897	+	CTTCTTCTC
AT1G60989	TF binding site	862	870	9.749	+	CTCCTTGTC
AT4G34420	TF binding site	971	979	8.897	+	CTTCTTCTC
AT1G67890	TF binding site	1769	1777	8.897	+	CTTCTTCTC
AT1G47220	TF binding site	34	42	9.414	+	CTTCCTCTC
AT1G47220	TF binding site	822	830	8.897	+	CTTCTTCTC
AT3G16100	TF binding site	49	57	8.897	-	CTTCTTCTC
AT1G50460	TF binding site	1207	1215	8.897	-	CTTCTTCTC
AT1G50460	TF binding site	1228	1236	8.897	-	CTTCTTCTC
AT4G35940	TF binding site	1493	1501	8.997	+	CTTGCTTTC
AT1G61350	TF binding site	1827	1835	9.162	-	CTTCTTTTC
AT5G58640	TF binding site	854	862	9.261	+	CTCCTTCTC
AT4G36930	TF binding site	218	226	9.068	-	CTCGTTGTC
AT4G36930	TF binding site	1952	1960	9.778	+	CTCCCTCTC
AT3G63290	TF binding site	1220	1228	9.261	-	CTCCTTCTC
AT3G63290	TF binding site	1429	1437	9.749	+	CTCCTTGTC
AT3G63290	TF binding site	1748	1756	8.897	+	CTTCTTCTC
AT2G26520	TF binding site	813	821	9.162	-	CTTCTTTTC
AT3G10370	TF binding site	1040	1048	9.778	-	CTCCCTCTC
AT5G08570	TF binding site	951	959	9.22	+	CTTGCTGTC
AT1G09870	TF binding site	723	731	9.584	+	CTCGCTGTC
AT1G09870	TF binding site	904	912	9.749	-	CTCCTTGTC
AT1G09870	TF binding site	912	920	8.997	-	CTTGCTTTC
AT4G24220	TF binding site	631	639	9.162	+	CTTCTTTTC
AT4G24220	TF binding site	1968	1976	9.526	+	CTCCTTTTC
AT3G53611	TF binding site	1987	1995	9.261	-	CTCCTTCTC
AT3G43148	TF binding site	1382	1390	9.526	+	CTCCTTTTC
AT1G11250	TF binding site	1218	1226	9.678	+	CTTCCTTTC
AT1G11250	TF binding site	1226	1234	9.162	+	CTTCTTTTC
AT1G14240	TF binding site	960	968	8.897	-	CTTCTTCTC
AT4G40100	TF binding site	144	152	9.261	-	CTCCTTCTC
AT3G60310	TF binding site	469	477	9.162	+	CTTCTTTTC
AT3G60310	TF binding site	1624	1632	9.678	-	CTTCCTTTC
AT3G60310	TF binding site	1685	1693	9.261	-	CTCCTTCTC
AT4G01780	TF binding site	1086	1094	8.997	+	CTTGCTTTC
AT5G13510	TF binding site	1659	1667	9.385	+	CTTCTTGTC
AT3G50940	TF binding site	344	352	9.678	+	CTTCCTTTC
AT2G03010	TF binding site	842	850	8.937	-	CTCCCGGTC
AT1G76800	TF binding site	287	295	8.897	+	CTTCTTCTC
AT1G49240	TF binding site	600	608	9.162	-	CTTCTTTTC
AT5G63952	TF binding site	1502	1510	8.897	-	CTTCTTCTC
AT5G63952	TF binding site	1683	1691	8.897	-	CTTCTTCTC
AT2G15010	TF binding site	983	991	9.678	+	CTTCCTTTC
AT1G09240	TF binding site	504	512	9.261	-	CTCCTTCTC
AT3G23727	TF binding site	347	355	8.897	+	CTTCTTCTC
AT5G05010	TF binding site	1038	1046	9.385	-	CTTCTTGTC
AT3G18180	TF binding site	1887	1895	9.096	+	CTCGCTCTC
AT5G06390	TF binding site	1181	1189	9.361	-	CTCGCTTTC
AT2G44925	TF binding site	931	939	9.162	-	CTTCTTTTC
AT1G32440	TF binding site	1991	1999	9.261	+	CTCCTTCTC
AT4G14500	TF binding site	1061	1069	8.897	+	CTTCTTCTC
AT3G04910	TF binding site	631	639	9.584	+	CTCGCTGTC
AT3G27400	TF binding site	1953	1961	9.414	+	CTTCCTCTC
AT3G20370	TF binding site	889	897	9.678	-	CTTCCTTTC
AT5G11870	TF binding site	274	282	9.526	-	CTCCTTTTC
AT5G11870	TF binding site	714	722	9.778	-	CTCCCTCTC
AT5G11870	TF binding site	807	815	8.897	+	CTTCTTCTC
AT1G01040	TF binding site	1400	1408	9.414	-	CTTCCTCTC
AT1G11915	TF binding site	686	694	8.897	+	CTTCTTCTC
AT4G11177	TF binding site	1636	1644	8.897	+	CTTCTTCTC
AT1G28440	TF binding site	1500	1508	9.162	+	CTTCTTTTC
AT1G28440	TF binding site	1980	1988	8.897	+	CTTCTTCTC
AT3G50860	TF binding site	1884	1892	8.897	-	CTTCTTCTC
AT1G72290	TF binding site	677	685	9.162	+	CTTCTTTTC
AT1G72290	TF binding site	1776	1784	9.778	+	CTCCCTCTC
AT5G64500	TF binding site	170	178	8.897	-	CTTCTTCTC
AT1G01970	TF binding site	347	355	9.526	+	CTCCTTTTC
AT1G12410	TF binding site	258	266	9.162	-	CTTCTTTTC
AT1G12860	TF binding site	23	31	8.897	-	CTTCTTCTC
AT1G12860	TF binding site	272	280	9.678	-	CTTCCTTTC
AT1G12860	TF binding site	1116	1124	9.385	-	CTTCTTGTC
AT5G53350	TF binding site	1841	1849	9.526	-	CTCCTTTTC
AT2G03680	TF binding site	450	458	9.162	+	CTTCTTTTC
AT2G25990	TF binding site	1021	1029	10.042	+	CTCCCTTTC
AT3G06610	TF binding site	412	420	8.897	-	CTTCTTCTC
AT4G19260	TF binding site	1905	1913	9.096	-	CTCGCTCTC
AT2G07640	TF binding site	831	839	8.897	-	CTTCTTCTC
AT4G15690	TF binding site	555	563	9.096	-	CTCGCTCTC
AT4G32475	TF binding site	300	308	8.997	+	CTTGCTTTC
AT2G48110	TF binding site	804	812	10.266	+	CTCCCTGTC
AT2G48110	TF binding site	1588	1596	9.261	+	CTCCTTCTC
AT2G38960	TF binding site	146	154	9.261	-	CTCCTTCTC
AT5G19730	TF binding site	619	627	9.678	+	CTTCCTTTC
AT3G04110	TF binding site	380	388	9.162	-	CTTCTTTTC
AT4G15720	TF binding site	635	643	9.162	-	CTTCTTTTC
AT5G26990	TF binding site	223	231	9.778	+	CTCCCTCTC
AT2G42580	TF binding site	866	874	9.22	+	CTTGCTGTC
AT5G18120	TF binding site	325	333	9.778	-	CTCCCTCTC
AT5G10300	TF binding site	1457	1465	8.937	+	CTCCCTGTA
AT5G50375	TF binding site	639	647	9.678	+	CTTCCTTTC
AT4G37300	TF binding site	324	332	9.749	+	CTCCTTGTC
AT4G37300	TF binding site	834	842	9.414	+	CTTCCTCTC
AT4G37300	TF binding site	910	918	9.526	+	CTCCTTTTC
AT3G25860	TF binding site	381	389	9.162	+	CTTCTTTTC
AT3G25860	TF binding site	1132	1140	8.897	+	CTTCTTCTC
AT2G40760	TF binding site	635	643	9.162	+	CTTCTTTTC
AT1G16740	TF binding site	558	566	8.897	-	CTTCTTCTC
AT1G16740	TF binding site	1029	1037	9.414	+	CTTCCTCTC
AT5G43230	TF binding site	807	815	8.897	+	CTTCTTCTC
AT4G18290	TF binding site	419	427	9.162	+	CTTCTTTTC
AT4G18290	TF binding site	1559	1567	9.414	+	CTTCCTCTC
AT1G15470	TF binding site	555	563	9.526	-	CTCCTTTTC
AT4G12600	TF binding site	935	943	8.897	-	CTTCTTCTC
AT4G12600	TF binding site	1603	1611	9.261	-	CTCCTTCTC
AT2G47580	TF binding site	72	80	10.042	+	CTCCCTTTC
AT2G47580	TF binding site	1562	1570	8.997	+	CTTGCTTTC
AT2G47580	TF binding site	1653	1661	9.749	-	CTCCTTGTC
AT1G30560	TF binding site	315	323	8.897	-	CTTCTTCTC
AT1G30560	TF binding site	822	830	8.997	-	CTTGCTTTC
AT1G30560	TF binding site	1492	1500	9.678	+	CTTCCTTTC
AT1G30560	TF binding site	1984	1992	8.897	-	CTTCTTCTC
AT3G62230	TF binding site	1647	1655	9.414	-	CTTCCTCTC
AT3G49910	TF binding site	218	226	8.897	-	CTTCTTCTC
AT4G31900	TF binding site	1957	1965	9.778	+	CTCCCTCTC
AT4G17440	TF binding site	1705	1713	9.162	+	CTTCTTTTC
AT1G53708	TF binding site	1397	1405	9.162	+	CTTCTTTTC
AT1G53708	TF binding site	1438	1446	9.526	+	CTCCTTTTC
AT1G28730	TF binding site	1765	1773	9.162	-	CTTCTTTTC
AT5G66568	TF binding site	729	737	8.897	-	CTTCTTCTC
AT4G31610	TF binding site	294	302	9.678	-	CTTCCTTTC
AT4G31610	TF binding site	1695	1703	9.22	+	CTTGCTGTC
AT1G08440	TF binding site	1948	1956	9.414	+	CTTCCTCTC
AT3G63095	TF binding site	1267	1275	10.266	-	CTCCCTGTC
AT3G63095	TF binding site	1682	1690	8.897	+	CTTCTTCTC
AT1G04440	TF binding site	221	229	8.897	+	CTTCTTCTC
AT1G04440	TF binding site	230	238	8.937	+	CTCCCCGTC
AT1G04440	TF binding site	1036	1044	9.584	-	CTCGCTGTC
AT5G58250	TF binding site	981	989	9.261	+	CTCCTTCTC
AT5G58250	TF binding site	1983	1991	10.042	-	CTCCCTTTC
AT5G36230	TF binding site	190	198	9.261	+	CTCCTTCTC
AT3G01326	TF binding site	1666	1674	9.584	+	CTCGCTGTC
AT1G02120	TF binding site	367	375	9.162	-	CTTCTTTTC
AT1G02120	TF binding site	472	480	9.261	-	CTCCTTCTC
AT1G02120	TF binding site	495	503	8.897	-	CTTCTTCTC
AT1G02120	TF binding site	1387	1395	9.414	-	CTTCCTCTC
AT3G11460	TF binding site	71	79	8.897	+	CTTCTTCTC
AT3G11460	TF binding site	136	144	9.162	+	CTTCTTTTC
AT3G11460	TF binding site	350	358	9.526	+	CTCCTTTTC
AT3G11460	TF binding site	1826	1834	8.897	-	CTTCTTCTC
AT3G19860	TF binding site	384	392	10.042	+	CTCCCTTTC
AT5G04360	TF binding site	1988	1996	8.897	-	CTTCTTCTC
AT1G49520	TF binding site	696	704	9.162	+	CTTCTTTTC
AT2G30150	TF binding site	875	883	8.897	-	CTTCTTCTC
AT5G19310	TF binding site	71	79	9.414	+	CTTCCTCTC
AT1G60950	TF binding site	1300	1308	9.162	-	CTTCTTTTC
AT3G20160	TF binding site	1328	1336	8.897	-	CTTCTTCTC
AT3G06240	TF binding site	1317	1325	8.997	-	CTTGCTTTC
AT3G06240	TF binding site	1657	1665	9.902	-	CTTCCTGTC
AT1G11750	TF binding site	249	257	9.526	+	CTCCTTTTC
AT1G05920	TF binding site	1401	1409	9.261	+	CTCCTTCTC
AT1G36100	TF binding site	951	959	9.526	+	CTCCTTTTC
AT1G36100	TF binding site	1960	1968	8.897	+	CTTCTTCTC
AT5G66950	TF binding site	1397	1405	9.162	-	CTTCTTTTC
AT3G02820	TF binding site	1440	1448	8.897	-	CTTCTTCTC
AT5G03600	TF binding site	199	207	9.162	+	CTTCTTTTC
AT4G38170	TF binding site	206	214	8.997	+	CTTGCTTTC
AT3G03360	TF binding site	99	107	9.902	-	CTTCCTGTC
AT3G03360	TF binding site	1426	1434	9.385	-	CTTCTTGTC
AT1G53160	TF binding site	184	192	8.897	+	CTTCTTCTC
AT1G53160	TF binding site	1052	1060	9.678	-	CTTCCTTTC
AT5G45430	TF binding site	32	40	9.261	+	CTCCTTCTC
AT5G45430	TF binding site	1202	1210	8.897	-	CTTCTTCTC
AT2G19350	TF binding site	1618	1626	9.414	+	CTTCCTCTC
AT5G02370	TF binding site	590	598	9.778	-	CTCCCTCTC
AT5G02370	TF binding site	969	977	8.897	+	CTTCTTCTC
AT5G02370	TF binding site	978	986	9.414	+	CTTCCTCTC
AT5G12910	TF binding site	542	550	8.897	-	CTTCTTCTC
AT2G45040	TF binding site	767	775	9.749	+	CTCCTTGTC
AT2G45040	TF binding site	1004	1012	9.526	-	CTCCTTTTC
AT2G45040	TF binding site	1642	1650	9.526	+	CTCCTTTTC
AT5G14545	TF binding site	270	278	8.937	-	CTCCCGGTC
AT1G48720	TF binding site	20	28	9.162	-	CTTCTTTTC
AT4G26170	TF binding site	1477	1485	9.385	+	CTTCTTGTC
AT2G07707	TF binding site	506	514	9.414	+	CTTCCTCTC
AT2G29870	TF binding site	1833	1841	8.897	+	CTTCTTCTC
AT5G65710	TF binding site	1926	1934	9.162	+	CTTCTTTTC
AT3G45230	TF binding site	1970	1978	8.897	+	CTTCTTCTC
AT4G08620	TF binding site	1320	1328	9.068	-	CTCGTTGTC
AT2G46600	TF binding site	617	625	9.261	+	CTCCTTCTC
AT2G46600	TF binding site	1014	1022	9.678	+	CTTCCTTTC
AT5G49110	TF binding site	514	522	8.897	-	CTTCTTCTC
AT5G47435	TF binding site	1250	1258	9.261	+	CTCCTTCTC
AT4G00525	TF binding site	1522	1530	10.042	-	CTCCCTTTC
ATMG00410	TF binding site	1727	1735	9.678	-	CTTCCTTTC
AT3G49680	TF binding site	1017	1025	9.778	+	CTCCCTCTC
AT5G45760	TF binding site	120	128	9.162	-	CTTCTTTTC
AT5G45760	TF binding site	1146	1154	9.385	+	CTTCTTGTC
AT1G05780	TF binding site	34	42	8.897	+	CTTCTTCTC
AT1G29060	TF binding site	700	708	9.526	+	CTCCTTTTC
AT1G18080	TF binding site	73	81	9.162	+	CTTCTTTTC
AT1G17840	TF binding site	682	690	8.897	-	CTTCTTCTC
AT1G17840	TF binding site	774	782	9.414	-	CTTCCTCTC
AT1G25280	TF binding site	107	115	9.778	-	CTCCCTCTC
AT3G13780	TF binding site	1304	1312	9.678	+	CTTCCTTTC
AT3G10060	TF binding site	1607	1615	9.414	-	CTTCCTCTC
AT3G10060	TF binding site	1938	1946	9.385	-	CTTCTTGTC
AT1G53330	TF binding site	448	456	9.414	+	CTTCCTCTC
AT2G05720	TF binding site	1927	1935	9.385	+	CTTCTTGTC
AT1G14205	TF binding site	1051	1059	8.897	+	CTTCTTCTC
AT1G14205	TF binding site	1377	1385	8.937	+	CTCCCCGTC
AT1G14205	TF binding site	1596	1604	9.526	-	CTCCTTTTC
AT3G26740	TF binding site	1959	1967	8.897	+	CTTCTTCTC
AT5G57035	TF binding site	974	982	9.162	+	CTTCTTTTC
AT1G53010	TF binding site	387	395	8.897	+	CTTCTTCTC
AT1G53010	TF binding site	1119	1127	9.414	-	CTTCCTCTC
AT1G53010	TF binding site	1257	1265	8.897	-	CTTCTTCTC
AT5G58320	TF binding site	373	381	9.414	-	CTTCCTCTC
AT5G58320	TF binding site	1764	1772	9.261	-	CTCCTTCTC
AT4G36940	TF binding site	104	112	8.897	+	CTTCTTCTC
AT1G60320	TF binding site	1572	1580	9.162	+	CTTCTTTTC
AT5G49590	TF binding site	148	156	8.897	-	CTTCTTCTC
AT5G49590	TF binding site	419	427	9.526	-	CTCCTTTTC
AT5G49590	TF binding site	616	624	9.678	-	CTTCCTTTC
AT1G65300	TF binding site	645	653	8.897	-	CTTCTTCTC
AT3G50890	TF binding site	608	616	9.678	+	CTTCCTTTC
AT3G50890	TF binding site	909	917	8.997	+	CTTGCTTTC
AT4G29750	TF binding site	1293	1301	9.162	-	CTTCTTTTC
AT3G20100	TF binding site	454	462	9.526	-	CTCCTTTTC
AT2G46470	TF binding site	1131	1139	8.897	-	CTTCTTCTC
AT2G46470	TF binding site	1384	1392	9.361	-	CTCGCTTTC
AT5G19315	TF binding site	546	554	9.162	-	CTTCTTTTC
AT5G19315	TF binding site	737	745	9.678	-	CTTCCTTTC
AT1G71696	TF binding site	867	875	9.096	+	CTCGCTCTC
AT4G15735	TF binding site	713	721	9.162	+	CTTCTTTTC
AT4G26070	TF binding site	1366	1374	9.162	+	CTTCTTTTC
AT4G26070	TF binding site	1793	1801	8.897	-	CTTCTTCTC
AT5G15948	TF binding site	1989	1997	8.897	+	CTTCTTCTC
AT5G65880	TF binding site	471	479	9.526	+	CTCCTTTTC
AT5G65880	TF binding site	635	643	8.897	+	CTTCTTCTC
AT5G65880	TF binding site	982	990	8.897	-	CTTCTTCTC
AT2G38470	TF binding site	488	496	8.997	-	CTTGCTTTC
AT5G15080	TF binding site	991	999	8.997	+	CTTGCTTTC
AT4G15900	TF binding site	979	987	8.897	-	CTTCTTCTC
AT5G42460	TF binding site	456	464	8.897	-	CTTCTTCTC
AT4G00975	TF binding site	560	568	9.749	-	CTCCTTGTC
AT4G14600	TF binding site	1268	1276	9.526	-	CTCCTTTTC
AT1G64710	TF binding site	1959	1967	9.385	+	CTTCTTGTC
AT3G46930	TF binding site	1315	1323	8.897	-	CTTCTTCTC
AT2G42190	TF binding site	1698	1706	9.902	-	CTTCCTGTC
AT5G27420	TF binding site	1931	1939	8.897	+	CTTCTTCTC
AT3G21220	TF binding site	218	226	9.385	+	CTTCTTGTC
AT3G22480	TF binding site	224	232	9.068	-	CTCGTTGTC
AT3G22480	TF binding site	1480	1488	9.162	-	CTTCTTTTC
AT3G22480	TF binding site	1897	1905	8.897	-	CTTCTTCTC
AT5G06920	TF binding site	1960	1968	8.897	+	CTTCTTCTC
AT3G59180	TF binding site	1916	1924	8.997	+	CTTGCTTTC
AT1G24440	TF binding site	746	754	9.096	-	CTCGCTCTC
AT2G02030	TF binding site	761	769	8.897	+	CTTCTTCTC
AT2G02030	TF binding site	1519	1527	9.261	-	CTCCTTCTC
AT5G63050	TF binding site	208	216	9.749	+	CTCCTTGTC
AT5G63050	TF binding site	1229	1237	9.162	-	CTTCTTTTC
AT4G21690	TF binding site	750	758	8.897	-	CTTCTTCTC
AT2G35310	TF binding site	380	388	8.897	+	CTTCTTCTC
AT1G01630	TF binding site	204	212	9.162	+	CTTCTTTTC
AT1G01630	TF binding site	682	690	9.162	-	CTTCTTTTC
AT3G13580	TF binding site	546	554	9.414	+	CTTCCTCTC
AT2G32150	TF binding site	7	15	8.897	-	CTTCTTCTC
AT2G32150	TF binding site	85	93	9.162	-	CTTCTTTTC
AT2G32150	TF binding site	1987	1995	10.042	+	CTCCCTTTC
AT4G11521	TF binding site	1618	1626	9.261	-	CTCCTTCTC
AT1G20816	TF binding site	532	540	9.096	+	CTCGCTCTC
AT1G20816	TF binding site	1152	1160	9.678	-	CTTCCTTTC
AT2G17660	TF binding site	1096	1104	9.749	-	CTCCTTGTC
AT3G23370	TF binding site	774	782	10.042	-	CTCCCTTTC
AT3G23370	TF binding site	1815	1823	9.162	-	CTTCTTTTC
AT3G32960	TF binding site	1938	1946	9.526	-	CTCCTTTTC
AT2G34380	TF binding site	397	405	9.749	-	CTCCTTGTC
AT1G60620	TF binding site	1170	1178	9.526	+	CTCCTTTTC
AT1G30410	TF binding site	462	470	8.897	+	CTTCTTCTC
AT3G05710	TF binding site	646	654	8.897	+	CTTCTTCTC
AT3G05710	TF binding site	1533	1541	8.897	+	CTTCTTCTC
AT1G62400	TF binding site	1642	1650	9.162	+	CTTCTTTTC
AT1G26870	TF binding site	962	970	9.162	-	CTTCTTTTC
AT2G01730	TF binding site	718	726	8.997	-	CTTGCTTTC
AT3G25130	TF binding site	525	533	8.897	-	CTTCTTCTC
AT5G15175	TF binding site	914	922	10.266	+	CTCCCTGTC
AT2G44304	TF binding site	231	239	8.997	+	CTTGCTTTC
AT2G44304	TF binding site	1431	1439	9.749	+	CTCCTTGTC
AT5G46877	TF binding site	792	800	9.22	-	CTTGCTGTC
AT1G52930	TF binding site	1746	1754	8.897	+	CTTCTTCTC
AT5G03230	TF binding site	151	159	8.897	+	CTTCTTCTC
AT1G16020	TF binding site	14	22	8.897	+	CTTCTTCTC
AT1G16020	TF binding site	96	104	9.385	+	CTTCTTGTC
AT1G21430	TF binding site	1237	1245	9.385	-	CTTCTTGTC
AT3G12480	TF binding site	1024	1032	9.678	+	CTTCCTTTC
AT2G36440	TF binding site	65	73	9.678	+	CTTCCTTTC
AT1G17730	TF binding site	881	889	8.897	+	CTTCTTCTC
AT1G48060	TF binding site	837	845	9.261	-	CTCCTTCTC
AT5G58120	TF binding site	875	883	9.749	-	CTCCTTGTC
AT2G13422	TF binding site	1266	1274	9.678	+	CTTCCTTTC
AT2G13422	TF binding site	1912	1920	9.162	-	CTTCTTTTC
AT2G13422	TF binding site	1980	1988	9.096	-	CTCGCTCTC
AT4G36830	TF binding site	399	407	9.678	+	CTTCCTTTC
AT4G36830	TF binding site	570	578	9.068	+	CTCGTTGTC
AT1G62010	TF binding site	161	169	8.897	-	CTTCTTCTC
AT1G62010	TF binding site	853	861	8.897	-	CTTCTTCTC
AT1G80910	TF binding site	276	284	8.897	+	CTTCTTCTC
AT5G03620	TF binding site	40	48	9.385	+	CTTCTTGTC
AT1G59885	TF binding site	1666	1674	8.897	+	CTTCTTCTC
AT1G34410	TF binding site	270	278	8.897	+	CTTCTTCTC
AT1G34410	TF binding site	353	361	9.526	-	CTCCTTTTC
AT1G34410	TF binding site	403	411	8.897	-	CTTCTTCTC
AT1G34410	TF binding site	1930	1938	9.526	-	CTCCTTTTC
AT4G28720	TF binding site	1546	1554	9.414	+	CTTCCTCTC
AT4G37608	TF binding site	939	947	9.162	+	CTTCTTTTC
AT4G37608	TF binding site	1949	1957	9.096	-	CTCGCTCTC
AT2G42040	TF binding site	1252	1260	9.778	+	CTCCCTCTC
AT2G42040	TF binding site	1955	1963	9.414	+	CTTCCTCTC
AT3G60000	TF binding site	1941	1949	8.897	+	CTTCTTCTC
AT2G40570	TF binding site	603	611	9.261	+	CTCCTTCTC
AT5G45428	TF binding site	1150	1158	8.897	-	CTTCTTCTC
AT1G55850	TF binding site	292	300	10.266	+	CTCCCTGTC
AT4G26210	TF binding site	690	698	8.897	-	CTTCTTCTC
AT1G74940	TF binding site	208	216	8.897	-	CTTCTTCTC
AT1G74940	TF binding site	512	520	8.897	-	CTTCTTCTC
AT5G50200	TF binding site	423	431	8.897	+	CTTCTTCTC
AT5G50200	TF binding site	1693	1701	8.997	-	CTTGCTTTC
AT5G18470	TF binding site	529	537	8.997	-	CTTGCTTTC
AT5G18470	TF binding site	1150	1158	9.162	+	CTTCTTTTC
AT2G31035	TF binding site	1050	1058	9.678	-	CTTCCTTTC
AT2G22920	TF binding site	927	935	9.068	-	CTCGTTGTC
AT1G32160	TF binding site	1985	1993	8.897	+	CTTCTTCTC
AT1G65410	TF binding site	874	882	9.778	+	CTCCCTCTC
AT5G61010	TF binding site	1009	1017	9.162	+	CTTCTTTTC
AT5G03905	TF binding site	1574	1582	9.414	+	CTTCCTCTC
AT3G29970	TF binding site	552	560	9.385	+	CTTCTTGTC
AT1G68770	TF binding site	654	662	9.678	+	CTTCCTTTC
AT1G55870	TF binding site	743	751	9.385	+	CTTCTTGTC
AT1G55870	TF binding site	982	990	9.261	-	CTCCTTCTC
AT1G50900	TF binding site	1216	1224	9.526	-	CTCCTTTTC
AT1G27410	TF binding site	1228	1236	9.162	+	CTTCTTTTC
AT2G39120	TF binding site	1544	1552	8.997	-	CTTGCTTTC
AT1G68420	TF binding site	652	660	8.897	-	CTTCTTCTC
AT1G68420	TF binding site	1102	1110	8.997	-	CTTGCTTTC
AT4G04090	TF binding site	1605	1613	8.897	+	CTTCTTCTC
ATMG00790	TF binding site	1981	1989	9.162	-	CTTCTTTTC
AT4G34550	TF binding site	420	428	8.897	-	CTTCTTCTC
AT4G34550	TF binding site	1227	1235	9.678	-	CTTCCTTTC
AT4G40042	TF binding site	742	750	10.042	-	CTCCCTTTC
AT3G46160	TF binding site	805	813	8.897	-	CTTCTTCTC
AT5G06265	TF binding site	1470	1478	10.042	-	CTCCCTTTC
AT5G06265	TF binding site	1811	1819	8.897	-	CTTCTTCTC
AT3G14595	TF binding site	521	529	9.414	+	CTTCCTCTC
AT4G16050	TF binding site	716	724	9.162	-	CTTCTTTTC
AT1G52618	TF binding site	509	517	8.897	-	CTTCTTCTC
AT5G14565	TF binding site	874	882	9.778	-	CTCCCTCTC
AT1G14230	TF binding site	346	354	9.162	+	CTTCTTTTC
AT1G18690	TF binding site	695	703	9.749	+	CTCCTTGTC
AT5G38890	TF binding site	848	856	8.897	+	CTTCTTCTC
AT3G44670	TF binding site	1181	1189	9.361	-	CTCGCTTTC
AT3G47360	TF binding site	1872	1880	8.937	+	CTCCCTGTA
AT2G44690	TF binding site	1058	1066	8.897	-	CTTCTTCTC
AT3G14981	TF binding site	72	80	9.678	+	CTTCCTTTC
AT3G55512	TF binding site	1813	1821	9.778	+	CTCCCTCTC
AT3G55512	TF binding site	1923	1931	9.414	+	CTTCCTCTC
AT2G19680	TF binding site	625	633	9.385	-	CTTCTTGTC
AT1G72530	TF binding site	771	779	9.162	+	CTTCTTTTC
AT1G72530	TF binding site	1451	1459	9.261	-	CTCCTTCTC
AT2G17290	TF binding site	22	30	9.261	-	CTCCTTCTC
AT4G11440	TF binding site	1831	1839	9.678	+	CTTCCTTTC
AT4G11440	TF binding site	1973	1981	8.897	-	CTTCTTCTC
AT3G52850	TF binding site	1244	1252	9.096	+	CTCGCTCTC
AT2G11015	TF binding site	1421	1429	9.414	-	CTTCCTCTC
AT1G50480	TF binding site	856	864	8.897	+	CTTCTTCTC
AT1G24147	TF binding site	294	302	9.385	+	CTTCTTGTC
AT1G24147	TF binding site	1230	1238	9.162	+	CTTCTTTTC
AT3G56170	TF binding site	1524	1532	9.902	+	CTTCCTGTC
AT3G57860	TF binding site	1833	1841	9.749	-	CTCCTTGTC
AT1G58150	TF binding site	680	688	9.162	+	CTTCTTTTC
AT1G24881	TF binding site	1562	1570	9.068	+	CTCGTTGTC
AT3G20940	TF binding site	1063	1071	9.414	+	CTTCCTCTC
AT5G67080	TF binding site	454	462	9.526	+	CTCCTTTTC
AT1G35890	TF binding site	210	218	8.897	-	CTTCTTCTC
AT1G35890	TF binding site	241	249	9.414	-	CTTCCTCTC
AT1G35890	TF binding site	473	481	8.897	+	CTTCTTCTC
AT1G35890	TF binding site	1013	1021	8.897	-	CTTCTTCTC
AT3G53300	TF binding site	1832	1840	9.261	+	CTCCTTCTC
AT2G22125	TF binding site	639	647	9.385	-	CTTCTTGTC
AT2G22125	TF binding site	1855	1863	9.584	+	CTCGCTGTC
AT2G14680	TF binding site	271	279	9.385	-	CTTCTTGTC
AT3G15111	TF binding site	451	459	9.162	-	CTTCTTTTC
AT4G38000	TF binding site	826	834	9.414	-	CTTCCTCTC
AT3G15210	TF binding site	747	755	8.897	+	CTTCTTCTC
AT3G15210	TF binding site	757	765	9.162	+	CTTCTTTTC
AT5G41290	TF binding site	1954	1962	8.897	+	CTTCTTCTC
AT1G59890	TF binding site	145	153	8.897	+	CTTCTTCTC
AT3G28610	TF binding site	557	565	9.778	-	CTCCCTCTC
AT1G66370	TF binding site	509	517	9.902	+	CTTCCTGTC
AT1G24520	TF binding site	1575	1583	8.897	-	CTTCTTCTC
AT5G01800	TF binding site	696	704	9.778	-	CTCCCTCTC
AT1G09026	TF binding site	352	360	8.937	-	CTCCCTGTA
AT1G09026	TF binding site	1111	1119	9.162	+	CTTCTTTTC
AT2G10450	TF binding site	1385	1393	9.414	-	CTTCCTCTC
AT2G10450	TF binding site	1518	1526	10.042	+	CTCCCTTTC
AT2G28460	TF binding site	509	517	9.162	+	CTTCTTTTC
AT1G76680	TF binding site	5	13	8.897	+	CTTCTTCTC
AT4G17410	TF binding site	1499	1507	8.897	-	CTTCTTCTC
AT5G52720	TF binding site	306	314	8.897	-	CTTCTTCTC
AT5G52720	TF binding site	1003	1011	10.042	-	CTCCCTTTC
AT3G10200	TF binding site	1046	1054	9.261	-	CTCCTTCTC
AT5G27730	TF binding site	1379	1387	9.162	+	CTTCTTTTC
AT5G58110	TF binding site	1595	1603	9.414	-	CTTCCTCTC
AT5G41300	TF binding site	1953	1961	8.897	+	CTTCTTCTC
ATMG00620	TF binding site	639	647	9.261	+	CTCCTTCTC
AT1G77420	TF binding site	299	307	9.385	+	CTTCTTGTC
AT5G48950	TF binding site	368	376	9.162	+	CTTCTTTTC
AT5G48950	TF binding site	1943	1951	8.897	+	CTTCTTCTC
AT1G72960	TF binding site	46	54	9.261	-	CTCCTTCTC
AT1G54130	TF binding site	660	668	9.162	-	CTTCTTTTC
AT1G54130	TF binding site	1443	1451	9.261	+	CTCCTTCTC
AT4G31050	TF binding site	1418	1426	8.897	+	CTTCTTCTC
AT2G24510	TF binding site	461	469	9.414	-	CTTCCTCTC
AT5G24825	TF binding site	1071	1079	9.261	+	CTCCTTCTC
AT1G28360	TF binding site	154	162	8.897	-	CTTCTTCTC
AT4G10613	TF binding site	244	252	9.385	-	CTTCTTGTC
AT3G16710	TF binding site	165	173	8.997	-	CTTGCTTTC
AT4G02555	TF binding site	1413	1421	9.162	+	CTTCTTTTC
AT4G02555	TF binding site	1613	1621	8.897	+	CTTCTTCTC
AT3G56870	TF binding site	127	135	9.385	+	CTTCTTGTC
AT5G02630	TF binding site	660	668	9.162	-	CTTCTTTTC
AT5G48130	TF binding site	1456	1464	9.526	+	CTCCTTTTC
AT2G39470	TF binding site	222	230	8.897	-	CTTCTTCTC
AT2G39470	TF binding site	1443	1451	9.385	-	CTTCTTGTC
AT1G72210	TF binding site	1529	1537	9.902	+	CTTCCTGTC
AT1G14685	TF binding site	62	70	8.897	+	CTTCTTCTC
AT1G14685	TF binding site	1181	1189	9.526	-	CTCCTTTTC
AT1G14685	TF binding site	1842	1850	8.897	+	CTTCTTCTC
AT1G14685	TF binding site	1948	1956	8.897	-	CTTCTTCTC
AT2G39870	TF binding site	143	151	10.266	+	CTCCCTGTC
AT2G39870	TF binding site	876	884	8.897	-	CTTCTTCTC
AT2G39870	TF binding site	1110	1118	8.897	-	CTTCTTCTC
AT2G39870	TF binding site	1537	1545	10.042	-	CTCCCTTTC
AT3G53620	TF binding site	25	33	9.261	-	CTCCTTCTC
AT5G49470	TF binding site	459	467	8.897	+	CTTCTTCTC
AT5G49470	TF binding site	567	575	9.749	+	CTCCTTGTC
AT3G61370	TF binding site	458	466	9.414	+	CTTCCTCTC
AT5G65670	TF binding site	1574	1582	9.678	-	CTTCCTTTC
AT1G13100	TF binding site	353	361	9.414	-	CTTCCTCTC
AT1G13100	TF binding site	619	627	9.414	-	CTTCCTCTC
AT1G13100	TF binding site	1010	1018	9.385	-	CTTCTTGTC
AT5G24593	TF binding site	1154	1162	8.897	-	CTTCTTCTC
AT2G19450	TF binding site	1989	1997	9.414	+	CTTCCTCTC
AT4G14520	TF binding site	519	527	9.261	+	CTCCTTCTC
AT4G14520	TF binding site	1124	1132	8.897	+	CTTCTTCTC
AT2G40630	TF binding site	817	825	9.778	-	CTCCCTCTC
AT1G03310	TF binding site	1832	1840	9.526	+	CTCCTTTTC
AT3G13630	TF binding site	740	748	9.526	-	CTCCTTTTC
AT5G01190	TF binding site	1282	1290	8.897	-	CTTCTTCTC
AT5G07340	TF binding site	807	815	9.162	+	CTTCTTTTC
AT2G01090	TF binding site	22	30	9.778	-	CTCCCTCTC
AT2G01090	TF binding site	340	348	9.778	+	CTCCCTCTC
AT2G01090	TF binding site	669	677	9.162	+	CTTCTTTTC
AT2G01090	TF binding site	988	996	9.678	+	CTTCCTTTC
AT2G01090	TF binding site	1136	1144	8.997	-	CTTGCTTTC
AT1G08730	TF binding site	556	564	8.897	+	CTTCTTCTC
AT1G08730	TF binding site	1664	1672	9.526	+	CTCCTTTTC
AT1G29355	TF binding site	966	974	9.162	+	CTTCTTTTC
ATCG00680	TF binding site	1464	1472	9.261	+	CTCCTTCTC
AT5G65450	TF binding site	1723	1731	9.162	+	CTTCTTTTC
AT1G68185	TF binding site	833	841	9.414	-	CTTCCTCTC
AT1G68185	TF binding site	1551	1559	10.042	+	CTCCCTTTC
AT1G16080	TF binding site	315	323	10.266	+	CTCCCTGTC
AT4G24960	TF binding site	1983	1991	9.678	+	CTTCCTTTC
AT1G04940	TF binding site	369	377	8.897	-	CTTCTTCTC
AT4G31850	TF binding site	71	79	8.897	+	CTTCTTCTC
AT4G31850	TF binding site	786	794	8.897	+	CTTCTTCTC
AT4G31850	TF binding site	829	837	9.162	+	CTTCTTTTC
AT3G63200	TF binding site	807	815	10.042	-	CTCCCTTTC
AT3G59090	TF binding site	179	187	8.937	-	CTCCCTGTA
AT3G53190	TF binding site	1047	1055	9.162	-	CTTCTTTTC
AT3G11397	TF binding site	404	412	8.997	+	CTTGCTTTC
AT2G27389	TF binding site	282	290	8.997	+	CTTGCTTTC
AT2G20260	TF binding site	201	209	10.042	+	CTCCCTTTC
AT2G20260	TF binding site	1673	1681	8.897	+	CTTCTTCTC
AT5G02510	TF binding site	1332	1340	9.678	+	CTTCCTTTC
AT5G02510	TF binding site	1370	1378	9.678	+	CTTCCTTTC
AT2G16380	TF binding site	756	764	9.678	-	CTTCCTTTC
AT2G16380	TF binding site	869	877	9.902	-	CTTCCTGTC
AT5G59370	TF binding site	77	85	9.385	+	CTTCTTGTC
AT5G15280	TF binding site	1398	1406	8.897	+	CTTCTTCTC
AT2G01520	TF binding site	1407	1415	10.042	+	CTCCCTTTC
AT3G61480	TF binding site	1879	1887	8.897	+	CTTCTTCTC
AT2G44995	TF binding site	957	965	8.897	-	CTTCTTCTC
AT4G32265	TF binding site	348	356	9.526	-	CTCCTTTTC
AT3G46875	TF binding site	652	660	9.162	-	CTTCTTTTC
AT3G46875	TF binding site	787	795	9.385	-	CTTCTTGTC
AT3G56590	TF binding site	11	19	10.042	+	CTCCCTTTC
AT4G29610	TF binding site	620	628	9.261	+	CTCCTTCTC
AT1G26320	TF binding site	400	408	9.162	+	CTTCTTTTC
AT3G05380	TF binding site	564	572	9.068	-	CTCGTTGTC
AT5G13610	TF binding site	1386	1394	8.897	+	CTTCTTCTC
AT2G45360	TF binding site	1383	1391	9.361	-	CTCGCTTTC
AT4G01500	TF binding site	1892	1900	9.385	-	CTTCTTGTC
AT2G46020	TF binding site	1863	1871	9.584	+	CTCGCTGTC
AT1G64160	TF binding site	480	488	8.897	-	CTTCTTCTC
AT1G64160	TF binding site	1902	1910	8.897	-	CTTCTTCTC
AT3G26125	TF binding site	1022	1030	9.162	+	CTTCTTTTC
AT1G49870	TF binding site	740	748	9.162	+	CTTCTTTTC
AT2G44175	TF binding site	385	393	9.22	-	CTTGCTGTC
AT3G17880	TF binding site	1209	1217	9.385	-	CTTCTTGTC
AT5G55590	TF binding site	1871	1879	9.678	+	CTTCCTTTC
AT2G34010	TF binding site	54	62	9.414	-	CTTCCTCTC
AT4G28670	TF binding site	364	372	9.22	-	CTTGCTGTC
AT2G22760	TF binding site	1981	1989	9.068	+	CTCGTTGTC
AT2G43871	TF binding site	1544	1552	9.385	-	CTTCTTGTC
AT1G73790	TF binding site	737	745	9.678	-	CTTCCTTTC
AT1G73790	TF binding site	1534	1542	8.997	+	CTTGCTTTC
AT2G07798	TF binding site	1653	1661	9.778	-	CTCCCTCTC
AT1G70760	TF binding site	638	646	9.162	-	CTTCTTTTC
AT3G17950	TF binding site	171	179	8.897	+	CTTCTTCTC
AT1G48820	TF binding site	1561	1569	9.385	-	CTTCTTGTC
AT1G18075	TF binding site	1626	1634	9.162	+	CTTCTTTTC
AT4G04610	TF binding site	642	650	9.162	+	CTTCTTTTC
AT1G04425	TF binding site	1030	1038	9.068	+	CTCGTTGTC
AT1G04425	TF binding site	1516	1524	9.162	-	CTTCTTTTC
AT4G25550	TF binding site	262	270	8.997	-	CTTGCTTTC
AT5G54360	TF binding site	364	372	9.261	-	CTCCTTCTC
AT4G39620	TF binding site	815	823	8.897	+	CTTCTTCTC
AT2G29370	TF binding site	894	902	9.162	-	CTTCTTTTC
AT2G03070	TF binding site	1610	1618	9.526	-	CTCCTTTTC
AT3G10280	TF binding site	1489	1497	9.162	-	CTTCTTTTC
AT1G06180	TF binding site	1855	1863	9.162	-	CTTCTTTTC
AT5G09960	TF binding site	669	677	8.897	+	CTTCTTCTC
AT1G22651	TF binding site	1881	1889	9.678	-	CTTCCTTTC
AT4G37090	TF binding site	1379	1387	8.897	-	CTTCTTCTC
AT5G49810	TF binding site	579	587	8.897	+	CTTCTTCTC
AT5G65950	TF binding site	144	152	9.385	-	CTTCTTGTC
AT1G75660	TF binding site	491	499	9.261	-	CTCCTTCTC
AT1G75660	TF binding site	827	835	8.897	-	CTTCTTCTC
AT4G36400	TF binding site	1828	1836	8.897	-	CTTCTTCTC
AT3G20270	TF binding site	636	644	9.526	+	CTCCTTTTC
AT3G20270	TF binding site	1392	1400	9.678	+	CTTCCTTTC
AT3G20270	TF binding site	1591	1599	9.261	-	CTCCTTCTC
AT3G20270	TF binding site	1618	1626	9.526	-	CTCCTTTTC
AT3G20270	TF binding site	1624	1632	8.897	-	CTTCTTCTC
AT1G64185	TF binding site	883	891	10.042	-	CTCCCTTTC
AT2G33670	TF binding site	727	735	8.897	-	CTTCTTCTC
AT1G34046	TF binding site	1755	1763	9.526	-	CTCCTTTTC
AT1G20110	TF binding site	39	47	8.937	-	CTCCCTGTA
AT1G20110	TF binding site	463	471	8.897	+	CTTCTTCTC
AT1G20110	TF binding site	645	653	8.897	+	CTTCTTCTC
AT1G20110	TF binding site	1224	1232	8.897	+	CTTCTTCTC
[truncated: 15,285 more rows]
